# Supplementary material for: Large‐scale molecular diet analysis in a generalist marine mammal reveals male preference for prey of conservation concern
Source: Ecol Evol. 2018 Sep 15;8(19):9889–905. doi: 10.1002/ece3.4474 (PMC6202700; doi:10.1002/ece3.4474)
Supplement: Supplementary file 3 [file ECE3-8-9889-s003.csv]

Sex and diet proportions by individual
Diet proportions by prey species: columns G to CH (Ad=adult and Juv=juvenile for salmonid species)
Diet proportions by prey order: columns CJ to CY
						Species (with corresponding order above)
						Salmoniformes	Salmoniformes	Salmoniformes	Salmoniformes	Salmoniformes	Salmoniformes	Salmoniformes	Salmoniformes	Salmoniformes	Clupeiformes	Scorpaeniformes	Rajiformes	Perciformes	Pleuronectiformes	Rajiformes	Perciformes	Scorpaeniformes	Pleuronectiformes	Scorpaeniformes	Cephalopoda	Osmeriformes	Scorpaeniformes	Pleuronectiformes	Crustacea	Pleuronectiformes	Osmeriformes	Cephalopoda	Perciformes	Scorpaeniformes	Salmoniformes	Salmoniformes	Salmoniformes	Salmoniformes	Salmoniformes	Salmoniformes	Salmoniformes	Salmoniformes	Salmoniformes	Scorpaeniformes	Scorpaeniformes	Osmeriformes	Scorpaeniformes	Cephalopoda	Clupeiformes
Sex	Sample ID	Month	Season	Year	Site	Ad_Atlantic_Salmon	Ad_cutthroat_trout	Ad_dolly_varden	Ad_Chinook_salmon	Ad_chum_salmon	Ad_coho_salmon	Ad_pink_salmon	Ad_sockeye_salmon	Ad_steelhead	American_Shad	Atka_Mackerel	Bathyraja_interrupta	Bay_Goby	Bering_Flounder	Big_Skate	Blackbelly_Eelpout	Buffalo_Sculpin	Butter_Sole	Cabezon	California_Market_Squid	Capelin	China_Rockfish	Dover_Sole	Dungeness_crab	English_Sole	Eulachon	Giant_Pacific_Octopus	Giant_Wrymouth	Great_Sculpin	Juv_Atlantic_salmon	Juv_Chinook_salmon	Juv_chum_salmon	Juv_coho_salmon	Juv_cutthroat_trout	Juv_dolly_varden	Juv_pink_salmon_	Juv_sockeye_salmon	Juv_steelhead	Kelp_Greenling	Lingcod	Longfin_Smelt	Longspine_Combfish	Magister_armhook_squid	Northern_Anchovy
F	Pv12.032	5	spring	2012	Comox	0	0	0	0	0	0	0	0	0	0	0	0	0	0	0	0	0	0	0	0	0	0	0	0	0	0	0	0	0	0	0	0	0	0	0	0	0	0	0	0	0	0	0	0
F	Pv12.028	5	spring	2012	Comox	0	0	0	0	0	0	0	0	0	0	0	0	0	0	0	0	0	0	0	0	0	0	0	0	0	0	0	0	0	0	0	0	0	0	0	0	0	0	0	0	0	0	0	0
F	Pv12.024	5	spring	2012	Comox	0	0	0	0	0	0	0	0	0	0	0	0	0	0	0	0	0	0	0	0	0	0	0	0	0	0	0	0	0	0	7.407407407	0	3.703703704	0	0	0	0	0	0	0	0	0	0	0
F	Pv12.020	5	spring	2012	Comox	0	0	0	0	0	0	0	0	0	0	0	0	0	0	0	0	0	0	0	0	0	0	0	0	0	0	0	0	0	0	0	0	0	0	0	0	0	0	0	0	0	0	0	0
M	Pv12.034	5	spring	2012	Comox	0	0	0	0	0	0	0	0	0	0	0	0	0	0	0	0	0	0	0	0	0	0	0	0	0	0	0	0	0	0	0	0	0	0	0	0	0	0	0	0	0	0	0	0
M	Pv12.033	5	spring	2012	Comox	0	0	0	0	0	0	0	0	0	0	0	0	0	0	2.459016393	0	0	0	0	7.37704918	0	0	0	0	0	0	0	0	0	0	0	0	0	0	0	6.557377048	0	0	0	0	0	0	0	0
M	Pv12.031	5	spring	2012	Comox	0	0	0	0	0	0	0	0	0	0	0	0	0	0	0	0	0	0	0	0	0	0	0	0	0	0	0	0	0	0	0	0	0	0	0	0	0	0	0	0	0	0	0	0
M	Pv12.030	5	spring	2012	Comox	0	0	0	0	0	0	0	0	0	0	0	0	0	0	0	0	0	0	0	0	0	0	0	0	0	0	0	0	0	0	0	0	0	0	0	0	0	95.82577132	0	0	0	0	0	0
M	Pv12.029	5	spring	2012	Comox	0	0	0	0	0	0	0	0	0	0	0	2.777777778	0	0	2.777777778	0	0	0	0	0	0	0	0	0	0	0	0	0	0	0	0	13.58695652	0	0	0	0.301932367	0	0	0	0	0	0	0	0
M	Pv12.027	5	spring	2012	Comox	0	0	0	0	0	0	0	0	0	0	0	0	0	0	0	0	0	0	0	0	0	0	0	0	0	0	0	0	0	0	0	0	0	0	0	0	0	0	0	0	0	0	0	0
M	Pv12.026	5	spring	2012	Comox	0	0	0	0	0	0	0	0	0	0	0	0	0	0	0	0	0	0	0	0	0	0	0	0	0	0	0	0	0	0	0	0	0	0	0	0	0	0	0	0	0	0	0	0
M	Pv12.025	5	spring	2012	Comox	0	0	0	0	0	0	0	0	0	7.352941176	0	1.470588235	0	0	5.882352941	0	0	0	0	1.470588235	0	0	1.470588235	0	1.470588235	0	0	0	0	0	0	0	0	0	0	0	13.23529412	0	0	0	0	0	1.470588235	0
M	Pv12.022	5	spring	2012	Comox	0	0	0	0	0	0	0	0	0	0	0	0	0	0	0	0	0	0	0	0	0	0	0	0	0	0	0	0	0	0	0	0	0	0	0	0	0	0	0	0	0	0	10.78014184	0
M	Pv12.021	5	spring	2012	Comox	0	0	0	0	0	0	0	0	0	0	0	0	0	0	0	0	0	0	0	0	0	0	0	0	0	0	0	0	0	0	0	0	0	0	0	0	0	0	0	0	0	0	6.735751295	0
M	Pv12.019	5	spring	2012	Comox	0	0	0	0	0	0	0	0	0	0	0	0	0	0	0	0	0	0	0	0	0	0	0	0	0	0	0	0	0	0	0	0	0	0	0	0	0	0	0	0	0	0	0	0
M	Pv12.018	5	spring	2012	Comox	0	0	0	0	0	0	0	0	0	6.451612903	0	0	0	0	3.225806452	0	0	0	0	0	0	0	0	3.225806452	0	0	0	0	0	0	6.451612904	0	1.612903226	0	0	0	8.06451613	3.225806452	0	0	0	0	3.225806452	0
M	Pv12.017	5	spring	2012	Comox	0	0	0	0	0	0	0	0	0	0	0	0	0	0	2.205882353	0	0	0	0	0	0	0	0	0	0	0	0	0	0	0	0	0	0	0	0	11.02941177	0	0	0	0	0	0	0	0
M	Pv12.016	5	spring	2012	Comox	0	0	0	0	0	0	0	0	0	0	0	0	0	0	0	0	0	0	0	0	0	0	0	0	0	0	0	0	0	0	0.701426234	0.058452186	0.277647884	0	0	0.073065233	0.014613047	0.248421791	0	0	0	0	0	0
M	Pv12.015	5	spring	2012	Comox	0	0	0	0	0	0	0	0	0	4.87804878	0	0	0	0	7.317073171	0	0	0	0	0	0	0	0	0	0	0	0	0	0	0	0	0	0	0	0	0	14.63414634	0	0	0	0	0	0	0
M	Pv12.014	5	spring	2012	Comox	0	0	0	0	0	0	0	0	0	4.166666667	0	0	0	0	2.083333333	0	0	0	0	0	0	0	2.083333333	0	0	0	0	0	0	0	0	0	0	0	0	0	16.66666667	0	0	0	0	0	4.166666667	0
F	Pv12.101	6	spring	2012	Comox	0	0	0	0	0	0	0	0	0	0	0	0	0	0	0	0	0	0	0	0	0	0	0	0	0	0	0	0	0	0	0	0	0	0	0	0	0	0	0	0	0	0	0	0
F	Pv12.099	6	spring	2012	Comox	0	0	0	0	0	0	0	0	0	0	0	0	0	0	0	0	0	0	0	0	0	0	0	0	0	0	0	0	0	0	2.510334594	0	0.495236076	0	0	0.239079485	1.007549259	0	0	0	0	0	0	0
F	Pv12.097	6	spring	2012	Comox	0	0	0	0	0	0	0	0	0	1.923076923	0	0	0	1.923076923	0	1.923076923	0	0	0	0	0	0	0	0	0	0	0	0	0	0	13.14847943	0	2.504472271	0	0	1.878354204	8.139534882	1.252236136	0	3.846153846	0	0	0	0
F	Pv12.092	6	spring	2012	Comox	0	0	0	0	0	0	0	0	0	0	0	0	0	0	0	0	0	0	0	0	0	0	0	0	6.976744186	0	0	0	0	0	0	0	0	0	0	0	0	0	0	0	0	0	0	0
F	Pv12.090	6	spring	2012	Comox	0	0	0	0	0	0	0	0	0	0	0	0	0	0	0	0	0	0	0	0	0	0	0	0	23.91304348	0	0	0	0	0	0.850661626	0.189035917	0.56710775	0	0	0.189035917	0	0.378071834	0	0	0	0	0	0
F	Pv12.089	6	spring	2012	Comox	0	0	0	0	0	0	0	0	0	1.212121212	0	0	0	0	1.818181818	0	0	0	0	0	0	0	0	0	0	0	0	0	0	0	0.769230769	0.20979021	0.27972028	0	0	0.06993007	0	0.489510489	0	0	0	0	0	0
F	Pv12.084	6	spring	2012	Comox	0	0	0	0	0	0	0	0	0	0	0	0	0	0	0	0	0	0	0	0	0	0	0	0	0	0	0	0	0	0	0	0	0	0	0	0	0	0	0	0	0	0	0	0
F	Pv12.083	6	spring	2012	Comox	0	0	0	0	0	0	0	0	0	0	0	0	0	0	0	0	0	0	0	0	0	0	0	0	0	0	0	0	0	0	0.882683357	0.441341679	0.662012518	0	0	0	0.662012518	0	0	0	0	0	0	0
F	Pv12.082	6	spring	2012	Comox	0	0	0	0	0	0	0	0	0	2.597402597	0	0	0	0	1.298701299	0	0	0	0	0	0	0	0	0	0	0	0	0	0	0	1.298701299	23.37662338	23.37662338	0	0	0	0	0	0	0	0	0	0	0
F	Pv12.080	6	spring	2012	Comox	0	0	0	0	0	0	0	0	0	0	0	0	0	0	0	0	0	0	0	0	0	0	0	0	0	0	0	0	0	0	0	5.480263645	68.76249722	0	0	25.75723913	0	0	0	0	0	0	0	0
F	Pv12.073	6	spring	2012	Comox	0	0	0	0	0	0	0	0	0	1.075268817	0	1.075268817	0	0	2.150537634	0	0	0	0	0	0	0	1.075268817	0	0	1.075268817	0	0	0	0	1.075268817	0	1.075268817	0	0	0	0	0	0	0	0	0	0	0
M	Pv12.102	6	spring	2012	Comox	0	0	0	0	0	0	0	0	0	0	0	0	0	0	0	0	0	0	0	0	0	0	0	0	0	0	0	0	0	0	0	0	0	0	0	0	0	0	0	0	0	0	0	0
M	Pv12.100	6	spring	2012	Comox	0	0	0	0	0	0	0	0	0	0	0	0	0	0	0	0	0	0	0	0	0	0	0	0	0	0	0	0	0	0	0	0	0	0	0	0	0	0	0	0	0	0	0	0
M	Pv12.098	6	spring	2012	Comox	0	0	0	0	0	0	0	0	0	0	0	0	0	0	0	0	0	0	0	0	0	0	0	0	0	0	0	0	0	0	0	0	0	0	0	0	0	0	0	0	0	0	0	0
M	Pv12.096	6	spring	2012	Comox	0	0	0	0	0	0	0	0	0	0	0	0	0	0	0	0	0	0	0	0	0	0	0	0	0	0	0	0	0	0	0	0	0	0	0	0	0	0	0	0	0	0	0	0
M	Pv12.095	6	spring	2012	Comox	0	0	0	0	0	0	0	0	0	4.494382022	0	0	0	0	0	0	0	0	0	0	0	0	0	0	0	0	0	0	0	0	0	0	0	0	0	0	13.48314607	0	0	0	0	0	0	0
M	Pv12.094	6	spring	2012	Comox	0	0	0	0	0	0	0	0	0	0	0	0	0	0	0	0	0	0	0	0	0	0	0	0	0	0	0	0	0	0	0	0	0	0	0	0	0	0	0	0	0	0	0	0
M	Pv12.093	6	spring	2012	Comox	0	0	0	0	0	0	0	0	0	0	0	0	0	0	0	0	0	0	0	0	0	0	0	0	0	0	0	0	0	0	0	29.64476623	36.73639009	0	0	0	0	0	0	0	0	0	0	0
M	Pv12.091	6	spring	2012	Comox	0	0	0	0	0	0	0	0	0	0	0	0	0	0	0	0	0	0	0	0	0	0	0	0	0	0	0	0	0	0	0	0	0	0	0	0	0	0	0	0	0	0	0	0
M	Pv12.088	6	spring	2012	Comox	0	0	0	0	0	0	0	0	0	0	0	0	0	0	0	0	0	0	0	0	0	0	0	0	0	0	0	0	0	0	20.20240983	4.300616839	45.13549819	0	0	4.95095402	0	3.891533774	0	0	0	0	0	0
M	Pv12.087	6	spring	2012	Comox	0	0	0	0	0	0	0	0	0	0	0	0	0	0	0	0	0	0	0	0	0	0	0	0	0	0	0	0	0	0	98.32713755	0	0	0	0	0	0	0	0	0	0	0	0	0
M	Pv12.086	6	spring	2012	Comox	0	0	0	0	0	0	0	0	0	0	0	0	0	0	1.612903226	0	0	0	0	0	0	0	0	0	2.419354839	0	0	0	0	0	0	1.612903226	0	0	0	66.93548387	0	0	0	0	0	0	0	0
M	Pv12.085	6	spring	2012	Comox	0	0	0	0	0	0	0	0	0	0	0	0	0	0	0	0	0	0	0	0	0	0	0	0	0	0	71.48760331	0	0	0	0	0	1.239669421	0	0	8.67768595	0	0	0	0	0	0	0	0
M	Pv12.081	6	spring	2012	Comox	0	0	0	0	0	0	0	0	0	0	0	0	0	0	0	0	0	0	0	0	0	0	0	0	0	0	0	0	0	0	0	0	0	0	0	0	0	0	0	0	0	0	0	0
M	Pv12.079	6	spring	2012	Comox	0	0	0	0	0	0	0	0	0	1.142857143	0	0	0	0	0	0	0	0	0	0	0	0	0	0	0	0	0	0	0	0.212885154	3.93837535	1.277310924	2.448179272	0	0	1.490196078	0	1.490196078	0	0	0	0	0	0
M	Pv12.078	6	spring	2012	Comox	0	0	0	0	0	0	0	0	0	1.5625	0	0	0	0	1.875	0	0	0	0	0	0	0	0	0	0	0	0	0	0	0	0	0	0	0	0	0	0	0	0	0	0	0	0	0
M	Pv12.077	6	spring	2012	Comox	0	0	0	0	0	0	0	0	0	0	0	0	0	0	0	0	0	0	0	0	0	0	0	0	0	0	0	0	0	0	0	0	0	0	0	0	0	0	0	0	0	0	0	0
M	Pv12.076	6	spring	2012	Comox	0	0	0	0	0	0	0	0	0	0	0	0	0	0	0	0	0	0	0	0	0	0	0	0	0	0	0	0	0	0	0	0	0	0	0	0	0	0	0	0	0	0	0	0
M	Pv12.074	6	spring	2012	Comox	0	0	0	0	0	0	0	0	0	0	0	0	0	0	0	0	0	0	0	0	0	0	0	0	0	0	0	0	0	0	0.949152542	0.258859784	0.474576271	0	0	0.17257319	0	0.517719569	0	0	0	0	0	0
F	Pv12.155	7	spring	2012	Comox	0	0	0	0.738549363	0	0.225667861	0.05128815	0.359017051	0.03077289	0	0	0	0	0	0	0	0	0	0	0	0	0	0	0	0	0	0	0	0	0	1.723281847	0	0.526558342	0	0	0.11967235	0.837706453	0.07180341	0	0	0	0	0	0
F	Pv12.152	7	spring	2012	Comox	0	0	0.038714673	1.045296167	0	0.445218738	0.096786682	0.716221448	0.038714673	0	0	0	0	0	0	0	0	0	0	0	0	0	0	0	0	0	0	0	0	0	2.43902439	0	1.038843722	0	0.090334237	0.225835592	1.671183379	0.090334237	0	1.058201058	0	0	0	0
F	Pv12.148	7	spring	2012	Comox	0	0	0	4.545454545	0	0.909090909	0.909090909	1.818181818	0	0	0	0	0	0	0	0	0	0	0	0	0	0	0	0	3.03030303	0	0	0	0	0	10.60606061	0	2.121212121	0	0	2.121212121	4.242424243	0	0	0	0	0	0	0
F	Pv12.146	7	spring	2012	Comox	0	0	0	0	0	0	0	0	0	0	0	0	0	0	0	95.84683358	0	0	0	0	0	0	0	0	0	0	0	0	0	0	0	0	0	0	0	0	0	0	0	0	0	0	0	0
F	Pv12.144	7	spring	2012	Comox	0	0	0	2.658653846	0	0.607692308	0.379807692	4.253846153	0	0	0	0	0	20.5	0	0	0	0	0	0	0	0	0	0	0	0	0	0	0	0	6.20352564	0	1.417948718	0	0	0.886217949	9.925641025	0	0	0	0	0	0	0
F	Pv12.143	7	spring	2012	Comox	0	0	0	0	0	0	0	0	0	0	0	0	0	0	0	0	0	0	0	100	0	0	0	0	0	0	0	0	0	0	0	0	0	0	0	0	0	0	0	0	0	0	0	0
F	Pv12.142	7	spring	2012	Comox	0	0	0	0.035853717	0	0	1.683929567	0.028682973	0	0	0	0	0	0	0	0	0	0	0	0	0	0	0	0	0	0	0	0	0	0	0.083658673	0	0	0	0	3.929168991	0.066926938	0	0	0	0	0	0	0
F	Pv12.141	7	spring	2012	Comox	0	0	0	0	0	0	0	0	0	0	0	0	0	0	0	0	0	0	0	0	0	0	0	0	0	0	0	0	0	0	0	0	0	0	0	0	0	0	0	100	0	0	0	0
F	Pv12.139	7	spring	2012	Comox	0	0	0	0	0	0	0	0	0	0	0	0	0	0	0	0	0	0	0	0	0	0	0	0	0	0	0	0	0	0	0	0	0	0	0	0	0	0	0	0	0	0	0	0
F	Pv12.138	7	spring	2012	Comox	0	0	0	0	0	0	0	0	0	0	0	0	0	0	0	0	0	0	0	0	0	0	0	0	0	0	0	0	0	0	0	0	0	0	0	0	0	0	0	0	0	0	0	0
F	Pv12.134	7	spring	2012	Comox	0	0	0	0	0	0	0	0	0	0	0	0	0	0	0	0	0	0	0	0	0	0	0	0	0	0	0	0	0	0	0	0	0	0	0	0	0	0	27.61904762	0	0	0	0	0
F	Pv12.133	7	spring	2012	Comox	0	0	0	0	0	0	0	0	0	0	0	0	0	0	0	0	0	0	0	0	0	0	0	0	0	0	0	0	0	0	0	0	0	0	0	0	0	0	0	0	0	0	0	0
F	Pv12.131	7	spring	2012	Comox	0	0	0	0	0	0	0	0	0	0	0	0	0	0	0	0	0	0	0	0	0	0	0	0	0	0	0	0	0	0	0	0	0	0	0	0	0	0	0	98.75968992	0	0	0	0
M	Pv12.165	7	spring	2012	Comox	0	0	0	0	0	0	0	0	0	0	0	0	0	0	0	0	0	0	0	0	0	0	0	0	0	0	0	0	0	0	0	0	0	0	0	0	0	0	0	0	0	0	0	0
M	Pv12.164	7	spring	2012	Comox	0	0	0	0.328227571	0	0	0	0.328227571	0	0	0	0	0	0	0	0	0	0	0	0	0	0	0	0	49.01531729	0	0	0	0	0	0.765864333	0	0	0	0	0	0.765864333	0	0	0	0	0	0	0
M	Pv12.163	7	spring	2012	Comox	0	0	0	0	0	0	0	0	0	0	0	0	0	0	0	0	0	0	0	0	0	0	0	0	0	0	0	0	0	0	0	0	0	0	0	0	0	0	0	0	0	0	0	0
M	Pv12.162	7	spring	2012	Comox	0	0	0	0	0	0	0	0	0	0	0	0	0	0	0	0	0	0	0	0	0	0	0	0	0	0	0	0	0	0	3.544153194	0	93.51001216	0	0	0	0	0	0	0	0	0	0	0
M	Pv12.161	7	spring	2012	Comox	0	0	0	0	0	0	0	0	0	0	0	0	0	0	0	0	0	0	0	0	0	0	0	0	0	0	0	0	0	0	0	0	0	0	0	0	0	0	0	0	0	0	0	0
M	Pv12.160	7	spring	2012	Comox	0	0	0	98.68773433	0	0	0	1.312265667	0	0	0	0	0	0	0	0	0	0	0	0	0	0	0	0	0	0	0	0	0	0	0	0	0	0	0	0	0	0	0	0	0	0	0	0
M	Pv12.159	7	spring	2012	Comox	0	0	0	1.241534989	0	0	0	36.00451467	0	0	0	0	0	0	0	0	0	0	0	0	0	0	0	0	0	0	0	0	0	0	0	0	0	0	0	0	0	0	0	0	0	0	0	0
M	Pv12.158	7	spring	2012	Comox	0	0	0	0.505774166	0	0.170551754	0.041167665	0.252887083	0.017643285	0	0	0	0	0	0	0	0	0	0	0	0	0	0	0	0	0	0	0	0	0	1.180139721	0	0.397954092	0	0	0.096057884	0.59006986	0.041167665	0	0	0	0	0	0
M	Pv12.157	7	spring	2012	Comox	0	0	0	0	0	0	0	0	0	0	0	0	0	0	0	0	0	0	0	0	0	0	0	0	0	0	0	0	0	0	1.515151515	0	0	0	0	0	0	0	0	0	0	0	0	0
M	Pv12.156	7	spring	2012	Comox	0	0	0	0	0	0	0	0	0	0	0	0	0	0	0	0	0	0	0	0	0	0	0	0	0	0	0	0	0	0	0.481162762	0	0.158466778	0	0	9.06141849	0.279477772	0	0	0	0	0	0	0
M	Pv12.154	7	spring	2012	Comox	0	0	0	0	0	0	0	0	0	0	0	0	0	0	0	0	0	0	0	0	0	0	0	0	0	0	0	0	0	0	66.27499215	0	0	0	0	0	0.798178583	0	0	0	0	0	0	0
M	Pv12.153	7	spring	2012	Comox	0	0	0	1.337579618	0	1.337579618	0	2.675159236	0	0	0	0	0	0	0	1.27388535	0	0	0	0	0	0	0	0	0	0	47.77070064	0	0	0	3.121019108	0	3.121019108	0	0	0	6.242038216	0	0	1.27388535	0	0	0	0
M	Pv12.151	7	spring	2012	Comox	0	0	0	29.66152019	0	0	0	0.33847981	0	0	0	0	0	0	0	0	0	0	0	0	0	0	0	0	0	0	0	0	0	0	69.21021378	0	0	0	0	0	0.789786223	0	0	0	0	0	0	0
M	Pv12.150	7	spring	2012	Comox	0	0	0	1.443850268	0	0	0	0.802139037	0	1.069518717	0	0	0	0	0	0	0	0	0	0	0	0	0	0	0	0	0	0	0	0	3.368983958	0	0	0	0	0	1.871657754	0	0	0	0	0	0	0
M	Pv12.149	7	spring	2012	Comox	0	0	0	0.055255305	0	0	2.165189378	0.03683687	0	0	0	0	0	0	0	0	0	0	0	0	0	0	0	0	0	0	0	0	0	0	0.128929046	0	0	0	0	5.052108548	0.085952697	0	0	0	0	0	0	0
M	Pv12.147	7	spring	2012	Comox	0	0	0	55.39204736	0	0	17.4446432	0.88080768	0	0	0	0	0	0	0	0	0	0	0	0	0	0	0	2.881236824	0	0	0	0	0	0	0	0	0	0	0	0	0	0	0	0	0	0	0	0
M	Pv12.145	7	spring	2012	Comox	0	0	0	0.186862665	0	0.080083999	0.010677867	0.133473332	0.0320336	0	0	0	0	0	0	0	0	0	0	0	0	0	0	0	0	0	0	0	0	0	0.436012884	0	0.186862665	0	0	0.024915022	0.311437775	0.074745066	0	0	0	0	0	0
M	Pv12.140	7	spring	2012	Comox	0	0	0	4.210526315	0	0.421052632	0.421052632	2.947368421	0.421052632	0	0	0	0	1.754385965	0	0	0	0	0	0	0	0	0	0	0	0	0	0	0	0	9.824561402	0	0.98245614	0	0	0.98245614	6.877192982	0.98245614	0	5.263157895	0	0	0	0
M	Pv12.137	7	spring	2012	Comox	0	0	0	0	0	0	0	0	0	0	0	0	0	0	0	0	0	0	0	0	0	0	0	0	0	0	0	0	0	0	0	0	0	0	0	0	0	0	0	0	0	0	0	0
M	Pv12.136	7	spring	2012	Comox	0	0	0	0.365853659	0	0	0	0.317073171	0	0	0	0	0	0	0	0	0	0	0	93.33333333	0	0	0	0	0	0	0	0	0	0	0.853658537	0	0	0	0	0	0.739837398	0	0	0	0	0	0	0
M	Pv12.135	7	spring	2012	Comox	0	0	0	0	0	0	0	0	0	0	0	0	0	0	0	0	0	0	0	0	0	0	0	0	0	0	0	0	0	0	1.970051633	0	95.83047526	0	0	0	1.117556563	0	0	0	0	0	0	0
M	Pv12.132	7	spring	2012	Comox	0	0	0	0	0	0	0	0	0	0	0	0	0	0	0	0	0	0	0	0	0	0	0	0	0	0	0	0	0	0	41.15128449	0	36.82207422	0	0	0	0	0	0	0	0	0	0	0
F	Pv12.335	8	fall	2012	Comox	0	0	0	0	0	0	0	0	0	0	0	0	0	0	0	0	0	0	0	0	0	0	0	0	0	0	0	0	0	0	0	0	0	0	0	0	0	0	0	6.521097669	0	0	0	0
F	Pv12.332	8	fall	2012	Comox	0	0	0	7.146317743	0	0	45.46715202	2.082904205	0	0	0	0	0	0	0	0	0	0	0	0	0	0	0	0	0	0	0	0	0	0	0	0	0	0	0	0	0	0	0	0	0	0	0	0
F	Pv12.331	8	fall	2012	Comox	0	0	0	0	0	0	0	1.0539629	0	0	0	0	0	0	0	0	0	0	0	0	0	0	0	0	0	0	0	0	0	0	0	0	0	0	0	0	0.351320967	0	0	0	0	0	0	0
F	Pv12.330	8	fall	2012	Comox	0	0	0	0	0	0	0	0	0	0	0	0	0	0	0	0	0	0	0	0	0	0	0	0	0	0	0	0	0	0	0	0	0	0	0	0	0	0	0	0	0	0	0	0
F	Pv12.327	8	fall	2012	Comox	0	0	0	0	0	0	0	3.100775194	0	0	0	0	0	0	0	88.63049096	0	0	0	0	0	0	0	0	0	0	0	0	0	0	0	0	0	0	0	0	1.033591731	0	0	0	0	0	0	0
F	Pv12.325	8	fall	2012	Comox	0	0	0	0	0	1.276595745	5.106382979	0	0	0	0	0	0	0	0	0	2.659574468	0	0	0	0	0	0	0	47.87234043	0	0	0	0	0	0	0	0.425531915	0	0	1.70212766	0	0	0	0	0	0	0	0
F	Pv12.324	8	fall	2012	Comox	0	0	0	0	0	0	0	0	0	0	0	0	0	0	0	0	0	0	0	0	0	0	0	0	0	0	0	0	0	0	1.113002808	0.190800481	0.095400241	0	0	0.826802086	4.229410671	0.190800481	0	0	0	0	0	0
F	Pv12.323	8	fall	2012	Comox	0	0	0	0.058581074	0	0	0.15482141	4.962653853	0	0	0	0	0	0	0	0	0	0	0	0	0	0	0	0	0	0	0	0	0	0	0.019527025	0	0	0	0	0.051607137	1.654217951	0	0	0	0	0	0	0
F	Pv12.321	8	fall	2012	Comox	0	0	0	0.369398138	0.056830483	0	0.255737173	3.551905174	0	0	0	0	0	0	0	0	0	0	0	0	0	0	0	0	92.41935484	0	0	0	0	0	0.123132713	0.018943494	0	0	0	0.085245724	1.183968391	0	0	0	0	0	0	0
M	Pv12.340	8	fall	2012	Comox	0	0	0	0	0	0	48.07808586	1.92191414	0	0	0	0	0	0	0	0	0	0	0	0	0	0	0	0	0	0	0	0	0	0	0	0	0	0	0	48.07808586	1.92191414	0	0	0	0	0	0	0
M	Pv12.339	8	fall	2012	Comox	0	0	0	0	0	0	93.67436614	4.499149843	0	0	0	0	0	0	0	0	0	0	0	0	0	0	0	0	0	0	0	0	0	0	0	0	0	0	0	0	0	0	0	0	0	0	0	0
M	Pv12.338	8	fall	2012	Comox	0	0	0	92.45409352	0	0	0	3.50928559	0	0	0	0	0	0	0	0	0	0	0	0	0	0	0	0	0	0	0	0	0	0	0	0	0	0	0	0	0	0	0	0	0	0	0	0
M	Pv12.337	8	fall	2012	Comox	0	0	0	2.561541385	0	2.789550632	0	0.181694869	0	0	0	0	0	0	0	0	0	0	0	0	0	0	0	0	0	0	0	0	0	0	0.853847128	0	0.929850211	0	0	0	0.060564956	0	0	6.147540984	0	0	0	0
M	Pv12.336	8	fall	2012	Comox	0	0	0	0	0	0	2.140637141	0.09013209	0	0	0	0	0	0	0	0	0	0	0	0	0	0	0	0	0	0	0	0	0	0	0	0	0	0	0	0.713545714	0.03004403	0	0	0	0	0	0	0
M	Pv12.334	8	fall	2012	Comox	0	0	0	0	0	0	79.40078766	4.219902001	0	0	0	0	0	0	0	0	0	0	0	0	0	0	0	0	0	0	0	0	0	0	0	0	0	0	0	0	0	0	0	0	0	0	0	0
M	Pv12.333	8	fall	2012	Comox	0	0	0	0	0	0	0	0.906735752	0	0	0	0	0	0	0	0	0	0	0	0	0	0	0	0	0	0	0	0	0	0	0	0	0	0	0	0	0.302245251	0	0	0	0	0	0	0
M	Pv12.329	8	fall	2012	Comox	0	0	0	0	0	0	0	3.103448276	0	0	0	0	0	0	0	0	0	0	0	0	0	0	0	0	0	0	0	0	0	0	0	0	0	0	0	0	1.034482759	0	0	0	0	0	0	0
M	Pv12.328	8	fall	2012	Comox	0	0	0	3.879310345	0	0	1.293103448	25.86206897	0	0	0	0	0	0	0	1.724137931	1.724137931	0	0	0	0	0	0	0	1.724137931	0	0	0	1.724137931	0	1.293103448	0	0	0	0	0.431034483	8.620689655	0	0	0	0	0	0	0
M	Pv12.326	8	fall	2012	Comox	0	0	0	0	0	0.127164075	0	4.895816884	0	0	0	0	0	0	0	0	0	0	0	0	0	0	0	0	0	0	0	0	0	0	0	0	0.042388025	0	0	0	1.631938961	0	0	0	0	0	0	0
M	Pv12.322	8	fall	2012	Comox	0	0	0.248538012	0.248538012	0	0	0.497076023	0.248538012	0	0	0	0	0	0	0	0	0	0	0	0	0	0	0	0	0	0	0	0	0	0	0.082846004	0	0	0	0.082846004	0.165692008	0.082846004	0	0	0	0	0	0	0
F	Pv12.489	9	fall	2012	Comox	0	0	0	0	0	0	0	0	0	0	0	0	0	0	0	0	0	0	0	0	0	0	0	0	0	0	0	0	0	0	0	0	0	0	0	0	0	0	0	0	0	0	0	0
F	Pv12.487	9	fall	2012	Comox	0	0	0	0	0	0	0	0	0	0	0	0	0	0	0	0	0	0	0	0	0	0	0	0	0	0	0	0	0	0	0	0	0	0	0	0	0	0	0	0	0	0	0	0
F	Pv12.486	9	fall	2012	Comox	0	0	0	0	0	0	0	0	0	0	0	0	0	0	0	0	0	0	0	0	0	0	0	0	0	0	0	0	0	0	0	0	0	0	0	0	0	0	0	0	0	0	0	0
F	Pv12.484	9	fall	2012	Comox	0	0	0	0	0	0	0	0	0	0	0	0	0	12.00631912	0	0	0	0	0	0	0	0	0	0	0	0	0	0	0	0	0	0	0	0	0	0	0	0	0	0	0	0	0	0
F	Pv12.482	9	fall	2012	Comox	0	0	0	0	0	0	0	0	0	0	0	0	0	0	0	0	0	0	0	0	0	0	0	0	0	0	0	0	0	0	0	0	0	0	0	0	0	0	0	0	0	0	0	0
F	Pv12.481	9	fall	2012	Comox	0	0	0	0	0.857843137	0	0	0	0	0	0	0	0	0	0	0	0	0	0	0	0	0	0	0	0	0	0	0	0	0	0	0.612745098	0	0	0	0	0	0	0	0	0	0	0	0
F	Pv12.480	9	fall	2012	Comox	0	0	0	0	0	0	0	0	0	0	0	0	0	0	0	0	0	0	0	0	0	0	0	0	0	0	0	0	0	0	0	0	0	0	0	0	0	0	0	0	0	0	0	0
F	Pv12.479	9	fall	2012	Comox	0	0	0	0	0	0	0	0	0	0	0	0	0	0	0	0	0	0	0	0	0	0	0	0	0	0	0	0	0	0	0	0	0	0	0	0	0	0	0	0	0	0	0	0
F	Pv12.474	9	fall	2012	Comox	0	0	0	0	0	0	0	0	0	0	0	0	0	0	0	0	0	0	0	0	0	0	0	0	0	0	0	0	0	0	0	0	0	0	0	0	0	0	0	0	0	0	0	0
F	Pv12.472	9	fall	2012	Comox	0	0	0	0	0	0	0	0	0	0	0	0	0	0	0	0	0	0	0	0	0	0	0	0	0	0	0	0	0	0	0	0	0	0	0	0	0	0	0	0	0	0	0	0
F	Pv12.468	9	fall	2012	Comox	0	0	0	0	0	0	0	0	0	0	0	0	0	0	0	0	0	0	0	0	0	0	0	0	0	0	0	0	0	0	0	0	0	0	0	0	0	0	0	0	0	0	0	0
F	Pv12.466	9	fall	2012	Comox	0	0	0	0	0	0	0	0	0	0	0	0	0	0	0	0	0	0	0	0	0	0	0	0	0	0	0	0	0	0	0	0	0	0	0	0	0	0	0	0	0	0	0	0
F	Pv12.465	9	fall	2012	Comox	0	0	0	0	0	0	0	0	0	0	0	0	0	0	0	0	0	0	0	0	0	0	0	0	0	0	0	0	0	0	0	0	0	0	0	0	0	0	0	0	0	0	0	0
F	Pv12.461	9	fall	2012	Comox	0	0	0	0	0	0	0	0	0	0	0	0	0	0	0	0	0	0	0	0	0	0	0	0	1.515151515	0	0	0	0	0	0	0	0	0	0	0	0	0	0	0	0	0	0	0
F	Pv12.460	9	fall	2012	Comox	0	0	0	0	0	0	2.748037116	0	0	0	0	0	0	0	0	0	0	0	0	0	0	0	0	0	47.10920771	0	0	0	0	0	0	0	0	0	0	1.962883655	0	0	0	0	0	0	0	0
M	Pv12.488	9	fall	2012	Comox	0	0	0	0	0	0.972222222	0	0	0	0	0	0	0	0	0	0	0	0	0	0	0	0	0	0	0	0	0	0	0	0	0	0	0.694444445	0	0	0	0	0	0	0	0	0	0	0
M	Pv12.483	9	fall	2012	Comox	0	0	0	0	0	0	0	0	0	0	0	0	0	0	0	0	0	0	0	0	0	0	0	0	0	0	0	0	0	0	0	0	0	0	0	0	0	0	0	58.75486381	0	0	0	0
M	Pv12.477	9	fall	2012	Comox	0	0	0	0	0	0	0	0	0	0	0	0	0	0	0	0	0	0	0	0	0	0	0	0	0	0	0	0	0	0	3.868269733	0	0	0	0	0	0	0	0	0	0	0	0	0
M	Pv12.476	9	fall	2012	Comox	0	0	0	94.11764706	0	0	0	0	0	0	0	0	0	0	0	0	0	0	0	0	0	0	0	0	0	0	0	0	0	0	0	0	0	0	0	0	0	0	0	0	0	0	0	0
M	Pv12.469	9	fall	2012	Comox	0	0	0	0	0	0	0	0	0	0	0	0	0	0	0	0	0	0	0	0	0	0	0	0	0	0	0	0	0	0	0	0	0	0	0	0	0	0	0	0	0	0	0	0
M	Pv12.464	9	fall	2012	Comox	0	0	0	3.927680798	0	0	0	0	0	0	0	0	0	0	0	0	0	0	0	0	0	0	0	0	0	0	0	0	0	0	2.805486284	0	0	0	0	0	0	0	0	93.26683292	0	0	0	0
M	Pv12.463	9	fall	2012	Comox	0	0	0	7.675438598	7.236842107	15.35087719	17.54385965	9.868421051	0	0	0	0	0	0	0	0	0	0	0	0	0	0	0	0	0	0	0	0	0	0	5.482456142	5.169172933	10.96491228	0	0	12.53132832	7.048872179	0	0	0	0	0	0	0
M	Pv12.459	9	fall	2012	Comox	0	0	0	0	0.678294574	0	56.97674418	0	0	0	0	0	0	0	0	0	0	0	0	0	0	0	0	0	0	0	0	0	0	0	0	0.484496124	0	0	0	40.69767442	0	0	0	0	0	0	0	0
F	Pv12.624	10	fall	2012	Comox	0	0	0	0	57.37028302	42.62971698	0	0	0	0	0	0	0	0	0	0	0	0	0	0	0	0	0	0	0	0	0	0	0	0	0	0	0	0	0	0	0	0	0	0	0	0	0	0
F	Pv12.622	10	fall	2012	Comox	0	0	0	0	0	0	0	0	0	0	0	0	0	0	0	0	0	0	0	0	0	0	0	0	0	0	0	0	0	0	0	0	0	0	0	0	0	0	0	0	0	0	0	0
F	Pv12.617	10	fall	2012	Comox	0	0	0	0	0	0	0	0	0	0	0	0	0	0	0	0	0	0	0	0	0	0	0	0	0	0	0	0	0	0	0	0	0	0	0	0	0	0	0	0	0	0	0	0
F	Pv12.616	10	fall	2012	Comox	0	0	0	0	0	0	0	0	0	0	0	0	0	0	0	0	0	0	0	0	0	0	0	0	0	0	0	0	0	0	0	0	0	0	0	0	0	0	0	0	0	0	0	0
F	Pv12.615	10	fall	2012	Comox	0	0	0	0	0	0	9.947643979	0	0	0	0	0	0	0	0	0	0	0	0	0	0	0	0	0	0	0	0	0	0	0	0	0	0	0	0	0	0	0	0	0	0	0	0	0
F	Pv12.614	10	fall	2012	Comox	0	0	0	0	60.12658228	0	0	0	0	0	0	0	0	0	0	0	0	0	0	0	0	0	0	0	0	0	0	0	0	0	0	0	0	0	0	0	0	0	0	15.40084388	0	0	0	0
F	Pv12.612	10	fall	2012	Comox	0	0	0	0	0	0	0	0	0	0	0	0	0	0	0	0	0	0	0	0	0	0	0	0	0	0	0	0	0	0	0	0	0	0	0	0	0	0	0	0	0	0	0	0
F	Pv12.611	10	fall	2012	Comox	0	0	0	5.096660808	0	0	0	0	0	0	0	0	0	0	0	0	0	0	0	0	0	0	0	0	0	0	0	0	0	0	0	0	0	0	0	0	0	0	0	4.569420035	0	0	0	0
F	Pv12.610	10	fall	2012	Comox	0	0	0	0	0	0	0	0	0	0	0	0	0	0	0	0	0	0	0	0	0	0	0	0	0	0	0	0	0	0	0	0	0	0	0	0	0	0	0	0	0	0	0	0
F	Pv12.609	10	fall	2012	Comox	0	0	0	0	0	0	0	0	0	0	0	0	0	0	0	0	0	0	0	0	0	0	0	0	0	0	0	0	0	0	0	0	0	0	0	0	0	0	0	0	0	0	0	0
F	Pv12.603	10	fall	2012	Comox	0	0	0	1.987662783	0	0	0	0	0	0	0	0	0	0	0	0	0	0	0	0	0	0	0	0	0	0	0	0	0	0	0	0	0	0	0	0	0	0	0	0	0	0	0	0
F	Pv12.602	10	fall	2012	Comox	0	0	0	0	0	0	0	0	0	0	0	0	0	0	0	0	0	0	0	0	0	0	0	0	0	0	0	0	0	0	0	0	0	0	0	0	0	0	0	88.33333333	0	0	0	0
F	Pv12.601	10	fall	2012	Comox	0	0	0	0	0	0	0	0	0	0	0	0	0	0	0	0	0	0	0	0	0	0	0	0	0	0	0	0	0	0	0	0	0	0	0	0	0	0	0	0	0	0	0	0
F	Pv12.600	10	fall	2012	Comox	0	0	0	0	100	0	0	0	0	0	0	0	0	0	0	0	0	0	0	0	0	0	0	0	0	0	0	0	0	0	0	0	0	0	0	0	0	0	0	0	0	0	0	0
F	Pv12.598	10	fall	2012	Comox	0	0	0	0	0	0	0	0	0	0	0	0	0	0	0	0	0	0	0	0	0	0	0	0	0	0	0	0	0	0	0	0	0	0	0	0	0	0	0	0	0	0	0	0
F	Pv12.597	10	fall	2012	Comox	0	0	0	0	100	0	0	0	0	0	0	0	0	0	0	0	0	0	0	0	0	0	0	0	0	0	0	0	0	0	0	0	0	0	0	0	0	0	0	0	0	0	0	0
F	Pv12.596	10	fall	2012	Comox	0	0	0	0	0	0	0	0	0	0	0	0	0	0	0	0	0	0	0	0	0	0	0	0	0	8.963585434	0	0	0	0	0	0	0	0	0	0	0	0	0	23.52941176	0	0	0	0
F	Pv12.594	10	fall	2012	Comox	0	0	0	0	0	0	0	0	0	0	0	0	0	0	0	0	0	0	0	0	0	0	0	0	0	0	0	0	0	0	0	0	0	0	0	0	0	0	0	52.2556391	0	0	0	0
M	Pv12.626	10	fall	2012	Comox	0	0	0	0	97.32620321	0	0	0	0	0	0	0	0	0	0	0	0	0	0	0	0	0	0	0	0	0	0	0	0	0	0	0	0	0	0	0	0	0	0	0	0	0	0	0
M	Pv12.623	10	fall	2012	Comox	0	0	0	0	0	0	0	0	0	0	0	0	0	0	0	0	0	0	0	0	0	0	0	0	0	0	0	0	0	0	0	0	0	0	0	0	0	0	0	0	0	0	0	0
M	Pv12.621	10	fall	2012	Comox	0	0	0	0	82.5	0	0	0	0	0	0	0	0	0	0	0	0	0	0	0	0	0	0	0	0	0	0	0	0	0	0	0	0	0	0	0	0	0	0	0	0	0	0	0
M	Pv12.620	10	fall	2012	Comox	0	0	0	0	96.6480447	0	0	0	0	0	0	0	0	0	0	0	0	0	0	0	0	0	0	0	0	0	0	0	0	0	0	0	0	0	0	0	0	0	0	0	0	0	0	0
M	Pv12.619	10	fall	2012	Comox	0	0	0	0	0	0	0	0	0	0	0	0	0	0	0	0	0	0	0	0	0	0	0	0	0	0	0	0	0	0	0	0	0	0	0	0	0	0	0	0	0	0	0	0
M	Pv12.606	10	fall	2012	Comox	0	0	0	0	0	0	0	0	0	0	0	0	0	0	0	0	0	0	0	0	0	0	0	0	0	0	0	0	0	0	0	0	0	0	0	0	0	0	0	0	0	0	0	0
M	Pv12.604	10	fall	2012	Comox	0	0	0	1.133084665	13.03047364	0.377694888	0.188847444	0	0	0	0	0	0	0	0	0	0	0	0	0	0	0	0	0	0	0	0	0	0	0	0	0	0	0	0	0	0	0	0	0	0	0	0	0
M	Pv12.599	10	fall	2012	Comox	0	0	0	0	0	0	0	0	0	0	0	0	0	0	0	0	0	0	0	0	0	0	0	0	0	0	0	0	0	0	0	0	0	0	0	0	0	0	0	0	0	0	0	0
M	Pv12.591	10	fall	2012	Comox	0	0	0	0	100	0	0	0	0	0	0	0	0	0	0	0	0	0	0	0	0	0	0	0	0	0	0	0	0	0	0	0	0	0	0	0	0	0	0	0	0	0	0	0
F	Pv13.070	4	spring	2013	Comox	0	0	0	0	0	0	0	0	0	0	0	0	0	0	0	0	0	0	0	0	0	0	0	0	0	1.20240481	0	0	0	0	0	0	0	0	0	0	0	0	0	0	0	0	0	0
F	Pv13.058	4	spring	2013	Comox	0	0	0	0	0	0	0	0	0	0	0	0	0	0	0	0	0	0	0	0	0	0	0	0	0	0	0	0	0	0	0	0	0	0	0	0	0	0	0	0	0	0	0	0
F	Pv13.041	4	spring	2013	Comox	0	0	0	0	0	0	0	0	0	0	0	0	0	0	0	0	0	0	0	0	0	0	0	0	0	0	0	0	0	0	0	0	0	0	0	0	0	0	0	0	0	0	0	0
F	Pv13.040	4	spring	2013	Comox	0	0	0	0	0	0	0	0	0	0	0	0	0	0	0	0	0	0	0	0	0	0	0	0	0	50	0	0	0	0	10	0	0	0	0	0	20	0	0	0	0	0	0	10
M	Pv13.057	4	spring	2013	Comox	0	0	0	0	0	0	0	0	0	0	0	0	0	0	0	0	0	0	0	0	0	0	0	0	0	1.550387597	0	0	0	0	0	0	0	0	0	1.550387597	0	0	0	0	0	0	0	0
M	Pv13.046	4	spring	2013	Comox	0	0	0	0	0	0	0	0	0	0	0	0	0	0	0	0	0	0	0	0	0	0	0	0	0	0	0	0	0	0	0.1453708	6.662828322	0	0	0	0	0	0	0	0	0	0	0	0
M	Pv13.045	4	spring	2013	Comox	0	0	0	0	0	0	0	0	0	0	0	0	0	0	0	0	0	0	0	0	0	0	0	0	0	0	0	0	0	0	0	0	0	0	0	0	0	0	0	0	0	0	0	0
M	Pv13.043	4	spring	2013	Comox	0	0	0	0	0	0	0	0	0	0	0	0	0	0	0	0	0	0	0	0	0	0	0	0	0	0	0	0	0	0	1.802575107	0	3.605150214	0	0	3.605150214	0	0	0	0	0	0	0	0
M	Pv13.042	4	spring	2013	Comox	0	0	0	0	0	0	0	0	0	0	0	0	0	0	0	0	0	0	0	0	0	0	0	0	0	0	0	0	0	0	0	0	0	0	0	0	0	0	0	0	0	0	0	0
M	Pv13.038	4	spring	2013	Comox	0	0	0	0	0	0	0	0	0	0	0	0	0	0	0	0	0	0	0	0	0	0	0	0	0	0	0	0	0	0	0	0	78.08219178	0	0	0	0	0	0	0	0	0	0	0
M	Pv13.037	4	spring	2013	Comox	0	0	0	0	0	0	0	0	0	0	0	0	0	0	0	0	0	0	0	0	0	0	0	0	0	0	0	0	0	0	0	0	0	0	0	0	0	0	0	0	0	0	0	0
M	Pv13.036	4	spring	2013	Comox	0	0	0	0	0	0	0	0	0	0	0	0	0	0	2.880658436	0	0	0	0	0	0	0	0	0	0	1.646090535	0	0	0	0	0	0	72.01646091	0	0	0	0	0	0	0	0	0	0	0
M	Pv13.035	4	spring	2013	Comox	0	0	0	0	0	0	0	0	0	0	0	0	0	0	88.41961853	0	0	0	0	0	0	0	0	0	0	0	0	0	0	0	0	0	0	0	0	0	0	0	0	0	0	0	0	0
M	Pv13.034	4	spring	2013	Comox	0	0	0	0	0	0	0	0	0	0	0	0	0	0	0	0	0	0	0	0	0	0	0	0	0	0	0	0	0	0	0	0	96.66666667	0	0	0	0	0	0	0	0	0	0	0
M	Pv13.032	4	spring	2013	Comox	0	0	0	0	0	0	0	0	0	0	0	0	0	0	0	0	0	0	0	0	0	0	0	0	0	0	0	0	0	0	0	0	0	0	0	0	0	0	0	0	0	0	0	0
M	Pv13.031	4	spring	2013	Comox	0	0	0	0	0	0	0	0	0	0	0	0	0	0	0	0	0	0	0	0	0	0	0	0	0	0	0	0	0	0	0	0	0	0	0	0	95.96864502	0	0	0	0	0	0	0
M	Pv13.030	4	spring	2013	Comox	0	0	0	0	0	0	0	0	0	0	0	0	0	0	0	0	0	0	0	0	0	0	0	0	0	3.846153846	0	0	0	0	1.282051282	0	0	0	0	0	0	0	0	0	0	0	0	0
F	Pv13.188	5	spring	2013	Comox	0	0	0	0	0	0	0	0	0	0	0	0	0	0	0	0	0	0	0	0	0	0	0	0	0	0	0	0	0	0	0	46.37865311	0	0	0	0	0	0	0	0	0	0	0	0
F	Pv13.187	5	spring	2013	Comox	0	0	0	0	0	0	0	0	0	0	0	0	0	0	0	0	0	0	0	0	0	0	0	0	0	0	0	0	0	0	0	0	0	0	0	0	0	0	0	0	0	0	0	0
F	Pv13.185	5	spring	2013	Comox	0	0	0	0	0	0	0	0	0	0	0	0	0	0	0	0	0	0	0	0	0	0	0	0	0	0	0	0	0	0	0	0	0	0	0	0	0	0	0	0	0	0	0	0
F	Pv13.184	5	spring	2013	Comox	0	0	0	0	0	0	0	0	0	0	0	0	0	93.29268293	0	0	0	0	0	0	0	0	0	0	0	0	0	0	0	0	0	0	0	0	0	0	0	0	0	0	0	0	0	0
F	Pv13.183	5	spring	2013	Comox	0	0	0	0	0	0	0	0	0	0	0	0	0	0	0	0	0	0	0	0	0	0	0	0	93.73040752	0	0	0	0	0	0	0	0	0	0	0	0	0	0	0	0	0	0	0
F	Pv13.179	5	spring	2013	Comox	0	0	0	0	0	0	0	0	0	0	0	0	0	0	0	0	0	0	0	0	0	0	0	0	0	0	0	0	0	0	0	0	0	0	0	0	0	0	0	0	0	0	0	0
F	Pv13.177	5	spring	2013	Comox	0	0	0	0	0	0	0	0	0	0	0	0	0	0	0	0	0	0	0	0	0	0	0	0	0	0	0	0	0	0	0	0	0	0	0	0	0	0	0	0	0	0	0	0
F	Pv13.172	5	spring	2013	Comox	0	0	0	0	0	0	0	0	0	0	0	0	0	30.2677532	0	0	0	0	0	0	0	0	0	0	0	0	0	0	0	0	0	0	0	0	0	0	54.5983702	0	0	0	0	0	0	0
F	Pv13.170	5	spring	2013	Comox	0	0	0	0	0	0	0	0	0	0	0	0	0	0	0	0	0	0	0	0	0	0	0	0	0	0	0	0	0	0	9.523809524	0	4.761904762	0	0	4.761904762	4.761904762	0	0	0	0	0	0	0
F	Pv13.169	5	spring	2013	Comox	0	0	0	0	0	0	0	0	0	0	0	0	0	0	0	0	0	0	0	0	0	0	0	0	0	0	0	0	0	0	0	1.25	0	0	0	0	1.25	0	0	0	0	0	0	0
F	Pv13.168	5	spring	2013	Comox	0	0	0	0	0	0	0	0	0	0	0	0	0	0	0	0	0	0	0	0	0	0	0	0	0	0	0	0	0	0	0	0	0	0	0	0	0	0	0	0	0	0	0	0
F	Pv13.126	5	spring	2013	Comox	0	0	0	0	0	0	0	0	0	0	0	0	0	0	0	0	0	0	0	0	0	0	0	0	0	0	0	0	0	0	0	0	0	0	0	0	0	0	0	0	0	0	0	0
M	Pv13.180	5	spring	2013	Comox	0	0	0	0	0	0	0	0	0	0	0	0	0	0	0	0	0	0	0	0	0	0	0	0	0	0	0	0	0	0	0	0	0	0	0	0	0	0	0	0	0	0	0	0
M	Pv13.178	5	spring	2013	Comox	0	0	0	0	0	0	0	0	0	0	0	0	0	0	0	0	0	0	0	0	0	0	0	0	0	0	0	0	0	0	0	0	0	0	0	0	0	0	0	0	0	0	0	0
M	Pv13.176	5	spring	2013	Comox	0	0	0	0	0	0	0	0	0	0	0	0	0	0	0	0	0	0	0	0	0	0	0	0	0	0	0	0	0	0	0	0	0	0	0	0	0	0	0	0	0	0	0	0
M	Pv13.174	5	spring	2013	Comox	0	0	0	0	0	0	0	0	0	0	0	0	0	0	0	0	0	0	0	0	0	0	0	0	0	0	0	0	0	0	0	0	0	0	0	0	0	0	0	0	0	0	0	0
M	Pv13.127	5	spring	2013	Comox	0	0	0	0	0	0	0	0	0	0	0	0	0	0	0	0	0	0	0	0	0	0	0	0	0	0	0	0	0	0	0	0	0	0	0	0	95.36547434	0	0	0	0	0	0	0
F	Pv13.217	6	spring	2013	Comox	0	0	0	0	0	0	0	0	0	0	0	0	0	0	0	0	0	0	67.54563895	0	0	0	0	0	0	0	0	0	0	0	0	0	0	0	0	0	0	0	0	0	0	0	0	0
F	Pv13.215	6	spring	2013	Comox	0	0	0	0	0	0	0	0	0	0	0	0	0	0	0	0	0	0	0	0	0	0	0	0	0	0	0	0	0	0	0	0	0	0	0	0	0	0	0	0	0	0	0	0
F	Pv13.207	6	spring	2013	Comox	0	0	0	0	0	0	0	0	0	0	0	0	0	0	0	0	0	0	0	0	0	0	0	0	0	0	0	0	0	0	0	0	0	0	0	0	0	0	0	0	0	0	0	0
F	Pv13.206	6	spring	2013	Comox	0	0	0	0	0	0	0	0	0	0	0	0	0	0	0	0	0	0	0	0	0	0	0	0	0	0	0	0	0	0	0	0	0	0	0	0	0	0	0	0	0	0	0	0
F	Pv13.203	6	spring	2013	Comox	0	0	0	0	0	0	0	0	0	0	0	0	0	61.64908917	0	0	0	0	0	0	0	0	0	0	38.35091083	0	0	0	0	0	0	0	0	0	0	0	0	0	0	0	0	0	0	0
M	Pv13.218	6	spring	2013	Comox	0	0	0	0	0	0	0	0	0	0	0	0	0	0	0	0	0	0	0	0	0	0	0	0	0	0	0	0	0	0	0	0	0	0	0	0	0	0	0	0	0	0	0	0
M	Pv13.213	6	spring	2013	Comox	0	0	0	0	0	0	0	0	0	0	0	0	0	0	0	0	0	0	0	0	0	0	0	0	0	0	0	0	0	0	20.90592334	49.82578397	22.99651568	0	0	0	1.742160279	0	0	0	0	0	0	0
M	Pv13.212	6	spring	2013	Comox	0	0	0	0	0	0	0	0	0	0	0	0	0	0	1.612903226	0	0	0	0	0	0	0	0	0	0	0	0	0	0	0	0	0	0	0	0	0	0	0	0	0	0	0	0	0
M	Pv13.205	6	spring	2013	Comox	0	0	0	0	0	0	0	0	0	0	0	0	0	0	0	0	0	0	0	0	0	0	0	0	0	0	0	0	0	0	0	0	0	0	0	0	0	0	0	0	0	0	0	0
M	Pv13.204	6	spring	2013	Comox	0	0	0	0	0	0	0	0	0	0	0	0	0	0	0	0	0	0	0	0	0	0	0	0	0	0	0	0	0	0	0	0	0	0	0	0	0	0	0	0	0	0	0	0
M	Pv13.202	6	spring	2013	Comox	0	0	0	0	0	0	0	0	0	0	0	0	0	0	0	0	0	0	0	0	0	0	0	0	0	0	0	0	0	0	0	0	0	0	0	0	0	0	0	0	0	0	0	0
M	Pv13.201	6	spring	2013	Comox	0	0	0	0	0	0	0	0	0	0	0	0	0	0	0	0	0	0	0	0	0	0	0	0	0	0	0	0	0	0	0	0	0	0	0	0	0	0	0	0	0	0	0	0
M	Pv13.200	6	spring	2013	Comox	0	0	0	0	0	0	0	0	0	0	0	0	0	0	0	0	0	0	0	0	0	0	0	0	0	0	0	0	0	0	0	0	0	0	0	0	0	0	0	0	0	0	0	0
F	Pv13.288	7	spring	2013	Comox	0	0	0	0	0	0	0	0	0	0	0	0	0	0	0	0	0	0	0	0	0	0	0	0	0	0	0	0	0	0	0	0	0	0	0	0	0	0	0	0	0	0	0	0
F	Pv13.285	7	spring	2013	Comox	0	0	0	0	0	0	0	0	0	0	0	0	0	0	0	0	0	0	0	0	0	0	0	0	0	0	0	0	0	0	0	0	97.799511	0	0	0	0	0	0	0	0	0	0	0
F	Pv13.282	7	spring	2013	Comox	0	0	0	0	0	0	0	3.076923076	0	0	0	0	0	0	0	0	0	0	0	0	0	0	0	0	0	0	0	0	0	0	0	0	0	0	0	0	12.3076923	0	0	0	0	0	0	0
F	Pv13.281	7	spring	2013	Comox	0	0	0	0	0	0	0	18.18181818	0	0	0	0	0	0	0	0	0	0	0	0	0	0	0	0	0	0	0	0	0	0	0	0	0	0	0	0	72.72727273	0	0	0	0	0	0	0
F	Pv13.273	7	spring	2013	Comox	0	0	0	0	0	0	0	0	0	0	0	0	0	0	0	0	0	0	0	0	0	0	0	0	0	0	0	0	0	0	0	0	0	0	0	0	0	0	0	0	0	0	0	0
F	Pv13.272	7	spring	2013	Comox	0	0	0	0	0	0	0	0	0	0	0	0	0	0	0	0	0	0	0	0	0	0	0	0	0	0	0	0	0	0	0	0	0	0	0	0	0	0	0	0	0	0	0	0
F	Pv13.270	7	spring	2013	Comox	0	0	0	0	0	0	0	0	0	0	0	0	0	0	0	0	0	0	0	0	0	0	0	0	0	0	0	0	0	0	0	0	0	0	0	0	0	0	0	0	0	0	0	0
M	Pv13.294	7	spring	2013	Comox	0	0	0	0	0	0	0	0	0	0	0	0	0	0	0	0	0	0	0	0	0	0	0	0	0	0	0	0	0	0	0	0	0	0	0	0	0	0	0	0	0	0	0	0
M	Pv13.293	7	spring	2013	Comox	0	0	0	0	1.666666667	1.666666667	3.333333334	0	0	0	0	0	0	0	0	0	0	0	0	0	0	0	0	0	0	0	0	0	0	0	0	6.666666666	6.666666666	0	0	13.33333334	0	0	0	0	0	0	0	0
M	Pv13.292	7	spring	2013	Comox	0	0	0	0	0	0	0	0	0	0	0	0	0	0	0	0	0	0	0	0	0	0	0	0	0	0	0	0	0	0	0	0	0	0	0	0	0	0	0	0	0	0	0	0
M	Pv13.290	7	spring	2013	Comox	0	0	0	0	0	0	0	0	0	0	0	0	0	0	0	0	0	0	0	0	0	0	0	0	0	0	0	0	0	0	0	0	0	0	0	0	0	0	0	0	0	0	0	0
M	Pv13.289	7	spring	2013	Comox	0	0	0	0	0	0	0	0	0	0	0	0	0	0	10	0	0	0	0	0	0	0	0	0	0	0	0	0	0	0	0	0	0	0	0	0	0	0	0	0	0	0	0	0
M	Pv13.287	7	spring	2013	Comox	0	0	0	0	0	0	0	0	0	0	0	0	0	0	0	0	0	0	0	0	0	0	0	0	0	0	0	0	0	0	0	0	0	0	0	0	0	0	0	0	0	0	0	0
M	Pv13.286	7	spring	2013	Comox	0	0	0	0.909090909	0	0	0	2.727272728	0	0	0	0	0	0	0	0	0	0	0	0	0	0	0	0	0	0	0	0	0	0	3.636363636	0	0	0	0	0	10.90909091	0	0	0	0	0	0	0
M	Pv13.278	7	spring	2013	Comox	0	0	0	98.65410498	0	0	0	0	0	0	0	0	0	0	0	0	0	0	0	0	0	0	0	0	0	0	0	0	0	0	0	0	0	0	0	0	0	0	0	0	0	0	0	0
M	Pv13.277	7	spring	2013	Comox	0	0	0	0	0	0	0	0	0	0	0	0	0	0	0	0	0	0	0	0	0	0	0	0	0	0	0	0	0	0	0	0	0	0	0	0	0	0	0	0	0	0	0	0
M	Pv13.271	7	spring	2013	Comox	0	0	0	0	0	0	0	0	0	0	0	0	0	0	0	0	0	0	0	0	0	0	0	0	0	0	0	0	0	0	0	0	0	0	0	0	0	0	0	0	0	0	0	0
M	Pv13.269	7	spring	2013	Comox	0	0	0	0	0	0	0.899947062	1.302276337	0	0	0	0	0	0	0	0	0	0	0	0	0	0	0	0	0	0	0	0	0	0	0	0	0	0	0	3.599788248	5.209105346	0	0	0	0	0	0	0
F	Pv13.376	8	fall	2013	Comox	0	0	0	0	0	0	1.931034483	1.448275862	0	0	0	0	0	0	0	0	0	0	0	0	0	0	0	0	0	0	0	0	0	0	0	0	0	0	0	0.827586207	0.620689655	0	0	0	0	0	0	0
F	Pv13.375	8	fall	2013	Comox	0	0	0	0	0	0	0	0	0	0	0	0	0	0	0	0	0	0	0	0	0	0	0	0	0	0	0	0	0	0	0	0	0	0	0	0	0	0	0	0	0	0	0	0
F	Pv13.372	8	fall	2013	Comox	0	0	0	0	0	0	0	0	0	0	0	0	0	0	0	0	0	0	0	0	0	0	0	0	0	0	0	0	0	0	0	0	0	0	0	0	0	0	0	0	0	0	0	0
F	Pv13.371	8	fall	2013	Comox	0	0	0	0	0	0	0	0	0	0	0	0	0	0	0	0	0	0	0	0	0	0	0	0	0	0	0	0	0	0	0	0	0	0	0	0	0	0	0	0	0	0	0	0
F	Pv13.370	8	fall	2013	Comox	0	0	0	0	0	0	1.447028424	1.447028424	0	0	0	0	0	33.59173127	12.66149871	0	0	0	0	0	0	0	0	0	0	0	0	0	0	0	0	0	0	0	0	0.620155039	0.620155039	0	0	0	0	0	0	0
F	Pv13.366	8	fall	2013	Comox	0	0	0	0	0	0	0	0.943396227	0	0	0	0	0	0	0	0	0	0	0	0	0	0	0	0	0	0	0	0	0	0	0	0	0	0	0	0	0.404312669	0	0	0	0	0	0	0
F	Pv13.365	8	fall	2013	Comox	0	0	0	0	0	0	0	12.87714831	0	0	0	0	0	0	0	0	0	0	0	0	0	0	0	0	0	0	0	0	0	0	0	0	0	0	0	0	5.518777848	0	0	0	0	0	0	0
F	Pv13.364	8	fall	2013	Comox	0	0	0	0	0	0	8.020477815	40.9556314	0	0	0	0	0	0	0	0	0	0	0	0	0	0	0	0	0	0	0	0	0	0	0	0	0	0	0	8.020477815	40.9556314	0	0	0	0	0	0	0
F	Pv13.361	8	fall	2013	Comox	0	0	0	0	0	0	0	1.277372263	0	0	0	0	0	0	0	0	0	0	0	0	0	0	0	0	0	0	0	0	0	0	0	0	0	0	0	0	0.547445255	0	0	0	0	0	0	0
F	Pv13.357	8	fall	2013	Comox	0	0	0	6.363636364	0	0	3.181818182	6.363636364	0	0	0	0	0	0	0	0	0	0	0	0	0	0	0	0	0	0	0	0	0	0	2.727272727	0	0	0	0	1.363636364	2.727272727	0	0	0	0	0	0	0
M	Pv13.378	8	fall	2013	Comox	0	0	0	0	0	0	100	0	0	0	0	0	0	0	0	0	0	0	0	0	0	0	0	0	0	0	0	0	0	0	0	0	0	0	0	0	0	0	0	0	0	0	0	0
M	Pv13.373	8	fall	2013	Comox	0	0	0	0	0	0	0	0	0	0	0	0	0	0	0	0	0	0	0	0	0	0	0	0	0	0	0	0	0	0	0	0	0	0	0	0	1.445086705	0	0	0	0	0	0	0
M	Pv13.369	8	fall	2013	Comox	0	0	0	0	0	0	17.5	5.833333333	0	0	0	0	0	0	0	0	0	0	0	0	0	0	0	0	0	0	0	0	0	0	0	0	0	0	0	7.5	2.5	0	0	0	0	0	0	0
M	Pv13.368	8	fall	2013	Comox	0	0	0	0	0	0	0	0	0	0	0	0	0	0	0	0	0	0	0	0	0	0	0	0	0	0	0	0	0	0	1.74563591	0	95.26184539	0	0	0	0	0	0	0	0	0	0	0
M	Pv13.367	8	fall	2013	Comox	0	0	0	0	0	0	100	0	0	0	0	0	0	0	0	0	0	0	0	0	0	0	0	0	0	0	0	0	0	0	0	0	0	0	0	0	0	0	0	0	0	0	0	0
M	Pv13.363	8	fall	2013	Comox	0	0	0	0	0	0	100	0	0	0	0	0	0	0	0	0	0	0	0	0	0	0	0	0	0	0	0	0	0	0	0	0	0	0	0	0	0	0	0	0	0	0	0	0
M	Pv13.360	8	fall	2013	Comox	0	0	0	4.375	0	4.375	4.375	26.25	0	0	0	0	0	0	0	0	0	0	0	0	0	0	0	0	0	0	0	0	0	0	1.875	0	1.875	0	0	1.875	11.25	0	0	0	0	0	0	0
M	Pv13.358	8	fall	2013	Comox	0	0	0	0	0	0	0	0	0	0	0	0	0	0	0	0	0	0	0	0	0	0	0	0	0	0	0	0	0	0	0	0	0	0	0	0	0	0	0	0	0	0	0	0
M	Pv13.356	8	fall	2013	Comox	0	0	0	0	0	0	36.98689957	14.36681223	0	0	0	0	0	0	0	0	0	0	0	0	0	0	0	0	0	0	0	0	0	0	0	0	0	0	0	15.85152839	6.157205241	0	0	0	0	0	0	0
M	Pv13.355	8	fall	2013	Comox	0	0	0	0	0	0	38	62	0	0	0	0	0	0	0	0	0	0	0	0	0	0	0	0	0	0	0	0	0	0	0	0	0	0	0	0	0	0	0	0	0	0	0	0
F	Pv13.508	9	fall	2013	Comox	0	0	0	0	0	0	0	0	0	0	0	0	0	13.93067364	0	0	0	0	0	0	0	0	0	0	0	0	0	0	0	0	0	0	0	0	0	0	0	0	0	0	0	0	0	0
F	Pv13.507	9	fall	2013	Comox	0	0	0	0	0	0	0	0	0	0	0	0	0	0	0	0	0	0	0	0	0	0	0	0	0	0	0	0	0	0	0	0	0	0	0	0	0	0	0	77.71474878	0	0	0	0
F	Pv13.506	9	fall	2013	Comox	0	0	0	0	0	0	1.362781954	0	0	0	0	0	0	0	0	0	0	0	0	0	0	0	0	0	0	0	0	0	0	0	0	0	0	0	0	0.140977444	0	0	0	0	0	0	0	0
F	Pv13.502	9	fall	2013	Comox	0	0	0	0	0	0	32.02083333	0	0	0	0	0	0	43.33333333	0	0	0	0	0	0	0	0	0	0	14.66666667	0	0	0	0	0	0	0	0	0	0	3.3125	0	0	0	0	0	0	0	0
F	Pv13.497	9	fall	2013	Comox	0	0	0	0	0	0	100	0	0	0	0	0	0	0	0	0	0	0	0	0	0	0	0	0	0	0	0	0	0	0	0	0	0	0	0	0	0	0	0	0	0	0	0	0
F	Pv13.496	9	fall	2013	Comox	0	0	0	0	0	0	21.81603774	0	0	0	0	0	0	0	0	0	0	0	0	0	0	0	0	0	0	0	0	0	0	0	0	0	0	0	0	21.81603774	0	0	0	0	0	0	0	0
F	Pv13.495	9	fall	2013	Comox	0	0	0	0	0	0	0	0	0	0	0	0	0	0	0	0	90.72545613	0	0	0	0	0	0	0	0	0	0	0	0	0	0	0	0	0	0	0	0	0	0	0	0	0	0	0
F	Pv13.494	9	fall	2013	Comox	0	0	0	0	0	0	100	0	0	0	0	0	0	0	0	0	0	0	0	0	0	0	0	0	0	0	0	0	0	0	0	0	0	0	0	0	0	0	0	0	0	0	0	0
F	Pv13.493	9	fall	2013	Comox	0	0	0	0	0	0	1.709905661	0	0	0	0	0	0	0	0	0	0	0	0	0	0	0	0	0	0	0	0	0	0	0	0	0	0	0	0	0.176886792	0	0	0	0	0	0	0	0
F	Pv13.490	9	fall	2013	Comox	0	0	0	0	0	0	4.68275076	0	0	0	0	0	0	0	0	0	0	0	0	0	0	0	0	0	0	0	0	0	0	0	0	0	0	0	0	0.484422492	0	0	0	0	0	0	0	0
F	Pv13.489	9	fall	2013	Comox	0	0	0	0	0	0	100	0	0	0	0	0	0	0	0	0	0	0	0	0	0	0	0	0	0	0	0	0	0	0	0	0	0	0	0	0	0	0	0	0	0	0	0	0
F	Pv13.488	9	fall	2013	Comox	0	0	0	0	0	0	0	0	0	0	0	0	0	0	0	0	0	0	0	0	0	0	0	0	0	0	0	0	0	0	0	0	0	0	0	0	0	0	0	0	0	0	0	0
F	Pv13.487	9	fall	2013	Comox	0	0	0	0	0	0	100	0	0	0	0	0	0	0	0	0	0	0	0	0	0	0	0	0	0	0	0	0	0	0	0	0	0	0	0	0	0	0	0	0	0	0	0	0
F	Pv13.484	9	fall	2013	Comox	0	0	0	0	0	0	89.60674157	0	0	0	0	0	0	0	0	0	0	0	0	0	0	0	0	0	0	0	0	0	0	0	0	0	0	0	0	9.269662921	0	0	0	0	0	0	0	0
F	Pv13.482	9	fall	2013	Comox	0	0	0	0	0	0	4.493801653	1.497933884	0	0	0	0	0	0	0	0	0	0	0	0	0	0	0	0	0	0	0	0	0	0	0	0	0	0	0	0.464876033	0.154958678	0	0	0	0	0	0	0
F	Pv13.481	9	fall	2013	Comox	0	0	0	0	0	0	1.524939904	0	0	0	0	0	0	0	0	0	0	0	0	0	0	0	0	0	0	0	0	0	0	0	0	0	0	0	0	0.157752404	0	0	0	0	0	0	0	0
M	Pv13.509	9	fall	2013	Comox	0	0	0	1.986754967	11.25827815	1.986754967	66.88741722	0	0	0	0	0	0	0	0	0	0	0	0	0	0	0	0	0	0	0	0	0	0	0	0	0	0	0	0	0	0	0	0	0	0	0	0	0
M	Pv13.505	9	fall	2013	Comox	0	0	0	0	0	0	100	0	0	0	0	0	0	0	0	0	0	0	0	0	0	0	0	0	0	0	0	0	0	0	0	0	0	0	0	0	0	0	0	0	0	0	0	0
M	Pv13.504	9	fall	2013	Comox	0	0	0	1.666666667	0	0	97	1.333333333	0	0	0	0	0	0	0	0	0	0	0	0	0	0	0	0	0	0	0	0	0	0	0	0	0	0	0	0	0	0	0	0	0	0	0	0
M	Pv13.501	9	fall	2013	Comox	0	0	0	51.5936255	0	0	2.788844622	2.589641434	0	0	0	0	0	0	0	0	0	0	0	0	0	0	0	0	0	0	0	0	0	0	0	0	0	0	0	0	0	0	0	23.90438247	0	0	0	0
M	Pv13.500	9	fall	2013	Comox	0	0	0	1.886792453	0	0	5.660377358	7.547169811	0	0	0	0	0	1.886792453	0	0	0	0	0	0	0	0	0	0	0	0	0	0	0	0	0	0	0	0	0	0	0	0	0	0	0	0	0	0
M	Pv13.498	9	fall	2013	Comox	0	0	0	7.399823589	0	0	0	0	0	0	0	0	0	0	0	0	0	0	0	0	0	0	0	0	0	0	0	0	0	0	0.765498992	0	0	0	0	0	0	0	0	0	0	0	0	0
M	Pv13.492	9	fall	2013	Comox	0	0	0	0	0	0	74.83588621	0	0	0	0	0	0	0	0	0	0	0	0	0	0	0	0	0	0	0	0	0	0	0	0	0	0	0	0	0	0	0	0	0	0	0	0	0
M	Pv13.486	9	fall	2013	Comox	0	0	0	0	0	0	100	0	0	0	0	0	0	0	0	0	0	0	0	0	0	0	0	0	0	0	0	0	0	0	0	0	0	0	0	0	0	0	0	0	0	0	0	0
M	Pv13.480	9	fall	2013	Comox	0	0	0	0	0	0	100	0	0	0	0	0	0	0	0	0	0	0	0	0	0	0	0	0	0	0	0	0	0	0	0	0	0	0	0	0	0	0	0	0	0	0	0	0
F	Pv13.608	10	fall	2013	Comox	0	0	0	0	0	0	0	0	0	0	0	0	0	0	0	0	0	0	0	0	0	0	0	0	0	0	0	0	0	0	0	0	0	0	0	0	0	0	0	0	0	0	0	0
F	Pv13.607	10	fall	2013	Comox	0	0	0	0	0	0	0	0	0	0	0	0	0	0	0	0	0	0	0	0	0	0	0	0	0	0	0	0	0	0	0	0	0	0	0	0	0	0	0	0	0	0	0	0
F	Pv13.606	10	fall	2013	Comox	0	0	0	0	0	0	0	0	0	0	0	0	0	0	0	0	0	0	0	0	0	0	0	0	0	0	0	0	0	0	2.631578947	1.973684211	89.47368421	0	0	1.973684211	0	0	0	0	0	0	0	0
F	Pv13.605	10	fall	2013	Comox	0	0	0	0	0	0	0	0	0	0	0	0	0	0	0	0	0	0	0	0	0	0	0	0	0	0	0	0	0	0	0	0	0	0	0	0	0	0	0	0	0	0	0	0
F	Pv13.601	10	fall	2013	Comox	0	0	0	0	1.023454158	0	1.535181237	0	0	0	0	0	0	0	0	0	0	0	0	0	0	0	0	0	0	0	0	0	0	0	0	0.255863539	0	0	0	0.383795309	0	0	0	0	0	0	0	0
F	Pv13.600	10	fall	2013	Comox	0	0	0	3.846153846	17.30769231	44.23076923	9.615384615	0	0	0	0	0	0	0	0	0	0	0	0	0	0	0	0	0	0	0	0	0	0	0	0	0	0	0	0	0	0	0	0	1.923076923	0	0	0	0
F	Pv13.598	10	fall	2013	Comox	0	0	0	0	20.53937433	0	24.7249191	0	0	0	0	0	0	0	0	0	0	0	0	0	0	0	0	0	0	0	0	0	0	0	0	5.134843582	0	0	0	6.181229774	0	0	0	0	0	0	0	0
F	Pv13.596	10	fall	2013	Comox	0	0	0	0	4.901960784	0	0	0	0	0	0	0	0	0	0	0	0	0	0	0	0	0	0	0	0	0	0	0	0	0	0	0	0	0	0	0	0	0	0	0	0	0	0	0
F	Pv13.593	10	fall	2013	Comox	0	0	0	0	61.79039301	0	0	0	0	0	0	0	0	0	0	0	0	0	0	0	0	0	0	0	0	0	0	0	0	0	0	0	0	0	0	0	0	0	0	37.00873362	0	0	0	0
F	Pv13.592	10	fall	2013	Comox	0	0	0	0	0	0	0	0	0	0	0	0	0	0	0	0	0	0	0	0	0	0	0	0	0	0	0	0	0	0	0	0	0	0	0	0	0	0	0	0	0	0	0	0
F	Pv13.591	10	fall	2013	Comox	0	0	0	0	0	0	0	0	0	0	0	0	0	0	0	0	0	0	0	0	0	0	0	0	0	0	0	0	0	0	0	0	0	0	0	0	0	0	0	0	0	0	0	0
M	Pv13.609	10	fall	2013	Comox	0	0	0	0	31.07255521	15.61514196	0	0	0	0	0	0	0	0	0	0	0	0	0	0	0	0	0	0	0	0	0	0	0	0	0	0	0	0	0	0	0	0	0	0	0	0	0	0
M	Pv13.604	10	fall	2013	Comox	0	0	0	0	91.93037975	1.107594937	5.221518987	0	0	0	0	0	0	0	0	0	0	0	0	0	0	0	0	0	0	0	0	0	0	0	0	0	0	0	0	0	0	0	0	0	0	0	0	0
M	Pv13.603	10	fall	2013	Comox	0	0	0	0	0	0	0	0	0	0	0	0	0	0	0	0	0	0	0	0	0	0	0	0	0	0	0	0	0	0	0	0	0	0	0	0	0	0	0	0	0	0	0	0
M	Pv13.602	10	fall	2013	Comox	0	0	0	0	1.146953405	0	1.720430107	0	0	0	0	0	0	0	0	0	0	0	0	0	0	0	0	0	0	0	0	0	0	0	0	0.286738351	0	0	0	0.430107527	0	0	0	0	0	0	0	0
M	Pv13.599	10	fall	2013	Comox	0	0	0	1.759530792	83.57771261	0	3.225806452	0	0	0	0	0	0	0	0	0	0	0	0	0	0	0	0	0	0	0	0	0	0	0	0	0	0	0	0	0	0	0	0	0	0	0	0	0
M	Pv13.597	10	fall	2013	Comox	0	0	0	92.9911155	0	0	0	0	0	0	0	0	0	0	0	0	0	0	0	0	0	0	0	0	0	0	0	0	0	0	0	0	0	0	0	0	0	0	0	0	0	0	0	0
M	Pv13.594	10	fall	2013	Comox	0	0	0	0	0	0	0	0	0	0	0	0	0	0	0	0	0	0	0	0	0	0	0	0	0	0	0	0	0	0	0	0	0	0	0	0	0	0	0	0	0	0	0	0
F	Pv12.035	5	spring	2012	Cowichan_Bay	0	0	0	0	0	0	0	0	0	0	0	0	0	0	0	0	0	0	0	0	0	0	0	0	0	0	0	0	0	0	0	0	0	0	0	0	0	0	0	0	0	0	0	0
F	Pv12.186	6	spring	2012	Cowichan_Bay	0	0	0	0	0	0	0	0	0	0	0	0	0	0	0	0	0	0	0	0	0	0	0	0	0	0	0	0	0	0	0	0	0	0	0	0	0	0	0	0	0	0	6.870229008	0
F	Pv12.119	6	spring	2012	Cowichan_Bay	0	0	0	0	0	0	0	0	0	0	0	0	0	0	0	0	0	0	0	0	0	0	0	0	0	0	0	0	0	0	0.732356858	0	0.222891218	0	0	0.055722804	0.398020031	0.055722804	0	0	0	0	0	0
F	Pv12.118	6	spring	2012	Cowichan_Bay	0	0	0	0	0	0	0	0	0	0	0	0	0	0	0	5.555555556	0	0	0	0	0	0	0	0	0	0	0	0	0	0	8.333333333	0	9.722222222	0	0	2.777777778	15.27777778	0	0	0	0	0	0	0
F	Pv12.116	6	spring	2012	Cowichan_Bay	0	0	0	0	0	0	0	0	0	0	0	0	0	0	0	0	0	0	0	0	0	0	0	0	0	0	0	0	0	0	0	0	0	0	0	0	0	0	0	0	0	0	0	0
F	Pv12.113	6	spring	2012	Cowichan_Bay	0	0	0	0	0	0	0	0	0	0	0	0	0	0	0	0	0	0	0	0	0	0	0	0	0	0	0	0	0	0	1.300236407	0	0.339192106	0	0	0.169596053	0.678384212	0.113064035	0	0	0	0	0	0
F	Pv12.111	6	spring	2012	Cowichan_Bay	0	0	0	0	0	0	0	0	0	0	0	0	0	0	0	0	0	0	0	0	0	0	0	0	0	0	0	0	0	0	0	0	0	0	0	0	0	0	0	0	0	0	0	0
F	Pv12.110	6	spring	2012	Cowichan_Bay	0	0	0	0	0	0	0	0	0	0	0	0	0	0	0	0	0	0	0	0	0	0	0	0	0	0	0	0	0	0	2.279509284	0	0.699049514	0	0	0.334328028	1.36770557	0.060786914	0	1.293103448	0	0	0	0
F	Pv12.108	6	spring	2012	Cowichan_Bay	0	0	0	0	0	0	0	0	0	0	0	0	0	0	0	0	0	0	0	0	0	0	0	0	0	0	0	0	0	0.561519801	23.26938054	0	0	0	0	0	0.409909455	0	0	0	0	0	0	0
F	Pv12.106	6	spring	2012	Cowichan_Bay	0	0	0	0	0	0	0	0	0	0	0	0	0	0	0	0	0	0	0	0	0	0	0	0	0	0	0	0	0	0	0	0	0	0	0	0	0	0	0	0	0	0	0	0
F	Pv12.104	6	spring	2012	Cowichan_Bay	0	0	0	0	0	0	0	0	0	2.083333333	0	0	0	0	0	0	0	0	0	0	0	0	0	0	0	0	0	0	0	0	23.03685897	0	7.011217948	0	0	2.003205128	20.03205128	0	0	2.083333333	0	0	0	0
F	Pv12.103	6	spring	2012	Cowichan_Bay	0	0	0	0	0	0	0	0	0	0	0	0	0	0	0	0	0	0	0	0	0	0	0	0	0	0	0	0	0	0	0	0	0	0	0	0	0	0	0	0	0	0	0	0
M	Pv12.187	6	spring	2012	Cowichan_Bay	0	0	0	0	0	0	0	0	0	0	0	0	0	0	0	0	0	0	0	0	0	0	0	0	0	0	0	0	0	0	0	0	0	0	0	0	0	0	0	0	0	0	0	0
M	Pv12.117	6	spring	2012	Cowichan_Bay	0	0	0	0	0	0	0	0	0	0	0	0	0	0	0	0	0	0	0	0	0	0	0	0	0	0	0	0	0	0	0.118990957	0	0	0	0	0.118990957	1.070918611	0	0	0	0	0	0	0
M	Pv12.115	6	spring	2012	Cowichan_Bay	0	0	0	0	0	0	0	0	0	0	0	0	0	0	0	0	0	0	0	9.401709402	0	0	0	0	0	0	0	0	0	0	1.51197081	0	49.46304508	0	0	0	0.734385822	0	0	0	0	0	0	0
M	Pv12.114	6	spring	2012	Cowichan_Bay	0	0	0	0	0	0	0	0	0	0	0	0	0	0	0	0	0	0	0	0	0	0	0	0	0	0	0	0	0	0	0.765601353	0.017804683	0.169144485	0	0	0.044511707	0.67657794	0	0	0	0	0	0	0
M	Pv12.112	6	spring	2012	Cowichan_Bay	0	0	0	0	0	0	0	0	0	0	0	0	0	0	0	0	0	0	0	0	0	0	0	0	0	0	0	0	0	0	0	0	0	0	0	0	0	0	0	0	0	0	0	0
M	Pv12.109	6	spring	2012	Cowichan_Bay	0	0	0	0	0	0	0	0	0	0	0	0	0	0	0	0	0	0	0	0	0	0	0	0	0	0	0	0	0	0	0	0	0	0	0	0	0	0	0	0	0	0	0	0
M	Pv12.107	6	spring	2012	Cowichan_Bay	0	0	0	0	0	0	0	0	0	0	0	0	0	0	0	0	0	0	0	20	0	0	0	0	0	0	0	0	0	0	0.121728545	0	0	0	0	6.204865852	0.125018506	0	0	0	0	0	0	0
M	Pv12.105	6	spring	2012	Cowichan_Bay	0	0	0	0	0	0	0	0	0	0	0	0	0	0	0	0	0	0	0	0	0	0	0	0	0	0	0	0	0	0	0	0	0	0	0	0	0	0	0	0	0	0	0	0
F	Pv12.299	7	spring	2012	Cowichan_Bay	0	0	0	0	0	0	0	0	0	0	0	0	0	0	0	0	0	0	0	0	0	0	0	0	94.2294159	0	0	0	0	0	0	0	0	0	0	0	0	0	0	0	0	0	0	0
F	Pv12.183	7	spring	2012	Cowichan_Bay	0	0	0	0	0	0	0	0	0	0	0	0	0	0	0	0	0	0	0	0	0	0	0	0	0	0	0	0	0	0	95.43138682	0	0	0	0	4.56861318	0	0	0	0	0	0	0	0
F	Pv12.181	7	spring	2012	Cowichan_Bay	0	0	0	0	0	0	0	0	0	0	0	0	0	0	0	0	0	0	0	0	0	0	0	0	0	0	0	0	0	0	8.235194444	0	1.715665509	0	0	0.686266204	8.921460648	0.343133102	0	0	0	0	0	0
F	Pv12.180	7	spring	2012	Cowichan_Bay	0	0	0	0	0	0	0	0	0	0	0	0	0	0	0	0	0	0	0	0	0	0	0	0	0	0	0	0	0	0	15.74844075	0	5.348527047	0	0	1.782842349	8.617071354	0	0	0	0	0	0	0
F	Pv12.179	7	spring	2012	Cowichan_Bay	0	0	0	0	0	0	0	0	0	0	0	0	0	0	0	0	0	0	0	0	0	0	0	0	0	0	0	0	0	0	57.49322014	0	42.50677986	0	0	0	0	0	0	0	0	0	0	0
F	Pv12.178	7	spring	2012	Cowichan_Bay	0	0	0	0	0	0	0	0	0	0	0	0	0	0	0	0	0	0	0	0	0	0	0	0	0	0	0	0	0	0	0	0	0	0	0	0	0	0	0	0	0	0	0	0
F	Pv12.177	7	spring	2012	Cowichan_Bay	0	0	0	0	0	0	0	0	0	0	0	0	0	0	0	0	0	0	0	0	0	0	0	0	0	0	0	0	0	0	0	0	0	0	0	0	0	0	0	0	0	0	0	0
F	Pv12.174	7	spring	2012	Cowichan_Bay	0	0	0	0	0	0	0	0	0	0	0	0	0	0	0	0	0	0	0	0	0	0	0	0	0	0	0	0	0	0	3.603603604	0	0	0	0	0	2.252252252	0	0	0	0	0	0	0
F	Pv12.173	7	spring	2012	Cowichan_Bay	0	0	0	0	0	0	0	0	0	0	0	0	0	0	0	2.5	0	0	0	2.5	0	0	0	0	0	0	0	0	0	0	12.5	0	2.5	0	0	5	10	0	0	0	0	0	0	0
F	Pv12.172	7	spring	2012	Cowichan_Bay	0	0	0	0	0	0	0	0	0	0	0	0	0	0	0	0	0	0	0	0	0	0	0	0	0	0	0	0	0	0	0	0	0	0	0	0	0	0	0	0	0	0	0	0
F	Pv12.171	7	spring	2012	Cowichan_Bay	0	0	0	0	0	0	0	0	0	0	0	0	0	0	0	0	0	0	0	0	0	0	0	0	0	0	0	0	0	0	0	0	0	0	0	0	0	0	0	0	0	0	0	0
F	Pv12.170	7	spring	2012	Cowichan_Bay	0	0	0	0	0	0	0	0	0	0	0	0	0	0	0	0	0	0	0	0	0	0	0	0	0	0	0	0	0	0	28.51167965	0	11.08787542	0	0	1.583982203	23.75973304	3.959955506	0	0	0	0	0	0
F	Pv12.168	7	spring	2012	Cowichan_Bay	0	0	0	0	0	0	0	0	0	0	0	0	0	0	0	0	0	0	0	0	0	0	0	0	0	0	0	0	0	0	5	0	15	0	0	0	10	0	0	10	0	0	0	0
F	Pv12.124	7	spring	2012	Cowichan_Bay	0	0	0	0	0	0	0	0	0	0	0	0	0	0	0	0	0	0	0	0	0	0	0	0	0	0	0	0	0	0	0	0	0	0	0	0	0	0	0	0	0	0	0	0
F	Pv12.120	7	spring	2012	Cowichan_Bay	0	0	0	0	0	0	0	0	0	0	0	0	0	0	0	0	0	0	0	0	0	0	0	0	0	0	0	0	0	0	8.234130102	0	3.864999844	0	0	1.1763043	7.561956216	0	0	0	0	0	0	0
M	Pv12.298	7	spring	2012	Cowichan_Bay	0	0	0	0	0	0	0	0	0	0	0	0	0	0	0	0	0	0	0	0	0	0	0	0	0	0	0	0	0	0	0.234981832	0.088118187	0.146863645	0	0	0.205609103	0.998672788	0.058745458	0	0	0	0	0	0
M	Pv12.297	7	spring	2012	Cowichan_Bay	0	0	0	0	0	0	0	0	0	0	0	0	0	0	0	0	0	0	0	0	0	0	0	0	0	0	0	0	0	0	0	0	0	0	0	0	2.428393524	0	0	0	0	0	0	0
M	Pv12.296	7	spring	2012	Cowichan_Bay	0	0	0	0	0	0	0	0	0	0	0	0	0	0	0	0	0	0	0	0	0	0	0	0	0	0	0	0	0	0	1.127934743	0.161133535	0	0	0	0.515627311	3.287124109	0	0	0	0	0	0	0
M	Pv12.295	7	spring	2012	Cowichan_Bay	0	0	0	0	0	0	0	0	0	0	0	0	0	0	0	0	0	0	0	0	0	0	0	0	0	0	0	0	0	0	0.238397596	0	0	0	0	0.151178963	0.750080241	0.040702029	0	0	0	0	0	0
M	Pv12.294	7	spring	2012	Cowichan_Bay	0	0	0	0	0	0	0	0	0	0	0	0	0	0	0	0	0	0	0	0	0	0	0	0	0	0	0	0	0	0	0	0	0	0	0	0	0	0	0	0	0	0	0	0
M	Pv12.293	7	spring	2012	Cowichan_Bay	0	0	0	0	0	0	0	0	0	0	0	0	0	0	0	0	0	0	0	0	0	0	0	0	0	0	0	0	0	0	2.455661664	0	0	0	0	10.16371078	13.50613915	0	0	0	0	0	0	0
M	Pv12.185	7	spring	2012	Cowichan_Bay	0	0	0	0	0	0	0	0	0	0	0	0	0	0	0	0	0	0	0	0	0	0	0	0	0	0	0	0	0	0.029140359	0.689655172	0	0.233122875	0	0	0.048567266	0.349684313	0.058280719	0	0	0	0	0	0
M	Pv12.184	7	spring	2012	Cowichan_Bay	0	0	0	0	0	0	0	0	0	0	0	0	0	0	0	0	0	0	0	0	0	0	0	0	0	0	0	0	0	0	1.080601255	0	0.299443721	0	0	0.052077169	0.781157533	0	0	0	0	0	2.816901408	0
M	Pv12.182	7	spring	2012	Cowichan_Bay	0	0	0	0	0	0	0	0	0	0	0	0	0	0	0	0	0	0	0	0	0	0	0	0	0	0	0	0	0	0	8.367295194	0	1.632642965	0	0	6.530571859	4.081607412	0	0	0	0	0	0	0
M	Pv12.176	7	spring	2012	Cowichan_Bay	0	0	0	0	0	0	0	0	0	0	0	0	0	0	0	0	0	0	0	0	0	0	0	0	0	0	0	0	0	0	0	0	0	0	0	0	0	0	0	0	0	0	0	0
M	Pv12.175	7	spring	2012	Cowichan_Bay	0	0	0	0	0	0	0	0	0	0	0	0	0	0	0	0	0	0	0	0	0	0	0	0	0	0	0	0	0	0	0	0	0	0	0	0	0	0	0	0	0	0	0	0
M	Pv12.167	7	spring	2012	Cowichan_Bay	0	0	0	0	0	0	0	0	0	0	0	0	0	0	0	0	0	0	0	0	0	0	0	0	0	0	0	0	0	0	3.703703704	0	0	0	0	0	14.81481481	0	0	7.407407407	0	0	0	0
M	Pv12.166	7	spring	2012	Cowichan_Bay	0	0	0	0	0	0	0	0	0	0	0	0	0	0	0	0	0	0	0	0	0	0	0	0	0	0	0	0	0	0	3.703703704	0	0	0	0	0	3.703703704	0	0	0	0	0	1.851851852	0
M	Pv12.127	7	spring	2012	Cowichan_Bay	0	0	0	0	0	0	0	0	0	0	0	0	0	0	0	0	0	0	0	0	0	0	0	0	0	0	0	0	0	0	0	0	0	0	0	0	0	0	0	0	0	0	0	0
M	Pv12.126	7	spring	2012	Cowichan_Bay	0	0	0	0	0	0	0	0	0	0	0	0	0	0	0	0	0	0	0	0	0	0	0	0	0	0	0	0	0	0	0	0	0	0	0	0	0	0	0	0	0	0	0	0
M	Pv12.125	7	spring	2012	Cowichan_Bay	0	0	0	0	0	0	0	0	0	0	0	0	0	0	0	0	0	0	0	0	0	0	0	0	0	0	0	0	0	0	3.461538462	0	0	0	0	0	2.307692308	0	0	0	0	0	0	0
M	Pv12.123	7	spring	2012	Cowichan_Bay	0	0	0	0	0	0	0	0	0	0	0	0	0	0	0	0	0	0	0	0	0	0	0	0	0	0	0	0	0	0	26.30275735	0	6.460997082	0	0	0	0.360461376	0	0	0	0	0	0	0
M	Pv12.122	7	spring	2012	Cowichan_Bay	0	0	0	0	0	0	0	0	0	0	0	0	0	0	0	0	0	0	0	0	0	0	0	0	0	0	0	0	0	0	0	0	0	0	0	0	0	0	0	0	0	0	1.411631846	0
M	Pv12.121	7	spring	2012	Cowichan_Bay	0	0	0	0	0	0	0	0	0	0	0	0	0	0	0	0	0	0	0	0	0	0	0	0	0	0	0	0	0	0	0	0	0	0	0	0	0	0	0	0	0	0	0	0
F	Pv12.361	8	fall	2012	Cowichan_Bay	0	0	0	0	0	0	0	0	0	0	0	0	0	0	0	0	0	0	0	0	0	0	0	0	0	0	0	0	0	0	0	0	0	0	0	0	0	0	0	85.96491228	0	0	0	0
F	Pv12.352	8	fall	2012	Cowichan_Bay	0	0	0	0.090789181	0.012969883	0	0.038909649	0.609584499	0	0	0	0	0	0	0	0	0	0	0	0	0	0	0	0	0	0	0	0	4.130295934	0	0.04539459	0.006484941	0	0	0	0.019454824	0.304792249	0	0	0	0	0	0	3.555460933
F	Pv12.349	8	fall	2012	Cowichan_Bay	0	0	0	0.14141443	0.031425429	0	0.015712714	0.958475581	0	0	0	0	0	0	0	0	0	0	0	0	0	0	0	0	0	0	0	0	0	0	0.070707215	0.015712714	0	0	0	0.007856357	0.47923779	0	0	0	0	0	0	0
F	Pv12.348	8	fall	2012	Cowichan_Bay	0	0	0	0	0	0	0	0	0	0	0	0	0	0	0	0	0	0	0	0	0	0	0	0	0	0	0	0	0	0	0	0	0	0	0	0	0	0	0	0	0	0	0	0
F	Pv12.347	8	fall	2012	Cowichan_Bay	0	0	0	0	0	0	0	0	0	0	0	0	0	0	0	0	96.69291339	0	0	0	0	0	0	0	0	0	0	0	0	0	0	0	0	0	0	0	0	0	0	3.307086614	0	0	0	0
F	Pv12.346	8	fall	2012	Cowichan_Bay	0	0	0.024318652	0.218867869	0	0	0.158071239	0.911949456	0.06079663	0	0	0	0	0	0	0	0	0	0	0	0	0	0	0	0	0	0	0	0	0	0.109433935	0	0	0	0.012159326	0.07903562	0.455974728	0.030398315	0	0	0	0	0	0
F	Pv12.344	8	fall	2012	Cowichan_Bay	0	0	0	0	0	0	0	0	0	0	0	0	0	0	0	0	100	0	0	0	0	0	0	0	0	0	0	0	0	0	0	0	0	0	0	0	0	0	0	0	0	0	0	0
M	Pv12.360	8	fall	2012	Cowichan_Bay	0	0	0	0	0	0	0	48.17320703	0	0	0	0	0	0	0	0	0	0	0	0	0	0	0	0	0	0	0	0	0	0	0	0	0	0	0	0	24.08660352	0	0	0	0	0	0	0
M	Pv12.359	8	fall	2012	Cowichan_Bay	0	0	0	0	0	0	5.925925926	1.481481481	0	0	0	0	0	0	0	0	0	0	0	0	0	0	0	0	0	0	0	0	0	0	0	0	0	0	0	2.962962963	0.740740741	0	0	0	0	0	0	0
M	Pv12.358	8	fall	2012	Cowichan_Bay	0	0	0	5.894830859	0	0	1.071787429	0	0	0	0	0	0	0	0	0	0	0	0	0	0	0	0	0	0	0	0	0	0	0	2.947415429	0	0	0	0	0.535893714	0	0	0	0	0	0	0	0
M	Pv12.357	8	fall	2012	Cowichan_Bay	0	0	0	0	0	0	0	25.98120509	0	0	0	0	0	0	0	0	0	0	0	0	0	0	0	0	0	0	0	0	0	0	0	0	0	0	0	0	12.99060254	0	0	0	0	0	0	0
M	Pv12.356	8	fall	2012	Cowichan_Bay	0	0	0	0.842424456	0	0	39.27082774	4.015941244	0	5.603140614	0	0	0	0	0	0	0	0	0	2.49821556	0	0	0	0	0	0	0	0	0	0	0.842424456	0	0	0	0	39.27082774	4.015941244	0	0	0	0	0	0	0
M	Pv12.355	8	fall	2012	Cowichan_Bay	0	0	0	0.10540623	0.015058033	0.015058033	0.082819181	0.662553446	0.037645082	0	0	0	0	0	0	0	0	0	0	0	0	0	0	0	0	0	0	0	0	0	0.052703115	0.007529016	0.007529016	0	0	0.04140959	0.331276723	0.018822541	0	0	0	0	0	0
M	Pv12.353	8	fall	2012	Cowichan_Bay	0	0	0	0	0	0	0	0	0	0	0	0	0	0	0	0	0	0	0	0	0	0	0	0	16.90997567	0	0	0	0	0	0	0	0	0	0	0	0	0	0	0	0	0	0	0
M	Pv12.351	8	fall	2012	Cowichan_Bay	0	0	0	0.220787106	0.220787106	0	0.220787106	1.545509742	0.220787106	0	0	0	0	0	0	0	0	0	0	0	0	0	0	0	0	0	0	0	0	0	0.110393553	0.110393553	0	0	0	0.110393553	0.772754871	0.110393553	0	0	0	0	0	0
M	Pv12.350	8	fall	2012	Cowichan_Bay	0	0	0	0.952380953	0	0	0	3.333333333	0	0	0	0	0	0	0	0	0	0	0	0	0	0	0	0	0	0	0	0	0	0	0.476190476	0	0	0	0	0	1.666666667	0	0	0	0	0	0	0
M	Pv12.345	8	fall	2012	Cowichan_Bay	0	0	0	0.763969545	0	0.190992386	0.572977158	2.291908634	0.190992386	0	0	0	0	0	0	0	0	0	0	0	0	0	0	0	0	0	0	0	0	0	0.381984772	0	0.095496193	0	0	0.286488579	1.145954317	0.095496193	0	0	0	0	5.040650407	0
M	Pv12.343	8	fall	2012	Cowichan_Bay	0	0	0	0	0	0	0	92.7032967	0	0	0	0	0	0	0	0	0	0	0	0	0	0	0	0	0	0	0	0	0	0	0	0	0	0	0	0	0	0	0	1.978021978	0	0	0	0
M	Pv12.342	8	fall	2012	Cowichan_Bay	0	0	0	0	0	0	0	48.75170223	0	0	0	0	0	0	0	0	0	0	0	0	0	0	0	0	0	0	0	0	0	0	0	0	0	0	0	0	48.75170223	0	0	0	0	0	0	0
M	Pv12.341	8	fall	2012	Cowichan_Bay	0	0	0	0	0	0	16.94915254	16.94915254	0	0	0	0	0	0	0	1.694915254	6.779661017	0	0	0	0	0	0	0	1.694915254	0	0	0	1.694915254	0	0	0	0	0	0	8.474576271	8.474576271	0	0	0	0	0	0	1.694915254
F	Pv12.456	9	fall	2012	Cowichan_Bay	6.337233171	0	0	2.001231528	1.000615764	0	0.333538588	0	0	0	0	0	0	0	0	0	0	0	0	0	0	0	0	0	0	0	0	0	0	3.802339902	1.200738917	0.600369458	0	0	0	0.200123153	0	0	0	0	0	0	0	0
F	Pv12.454	9	fall	2012	Cowichan_Bay	0	0	0	96.86051412	0	0	3.139485883	0	0	0	0	0	0	0	0	0	0	0	0	0	0	0	0	0	0	0	0	0	0	0	0	0	0	0	0	0	0	0	0	0	0	0	0	0
F	Pv12.453	9	fall	2012	Cowichan_Bay	0	0	0	10.69299553	4.582712369	1.52757079	0	0	0	0	0	0	0	0	0	0	0	0	0	0	0	0	0	0	0	0	0	0	0	0	6.415797317	2.749627422	0.916542474	0	0	0	0	0	0	0	0	0	0	0
F	Pv12.451	9	fall	2012	Cowichan_Bay	0	0	0	0	0	0	0	0	0	0	0	0	0	0	0	0	0	0	0	0	0	0	0	0	0	0	0	0	0	0	0	0	0	0	0	0	0	0	0	0	0	0	0	0
F	Pv12.450	9	fall	2012	Cowichan_Bay	0	0	0	0	0	0	0	0	0	0	0	0	0	0	0	0	0	0	0	0	0	0	0	0	0	0	0	0	0	0	0	0	0	0	0	0	0	0	0	0	0	0	0	0
F	Pv12.449	9	fall	2012	Cowichan_Bay	0	0	0	0	0	0	0	0	0	0	0	0	0	0	0	0	0	0	0	0	0	0	0	0	0	0	0	0	0	0	0	0	0	0	0	0	0	0	0	0	0	0	0	0
F	Pv12.448	9	fall	2012	Cowichan_Bay	0	0	0	1.275510204	0	0	0	0	0	0	0	0	0	0	0	0	0	0	0	0	0	0	0	0	0	0	0	0	0	0	0.765306123	0	0	0	0	0	0	0	0	0	0	0	0	0
F	Pv12.447	9	fall	2012	Cowichan_Bay	0	0	0	100	0	0	0	0	0	0	0	0	0	0	0	0	0	0	0	0	0	0	0	0	0	0	0	0	0	0	0	0	0	0	0	0	0	0	0	0	0	0	0	0
F	Pv12.446	9	fall	2012	Cowichan_Bay	0	0.322164948	0	1.288659794	0.322164948	0	0	0.644329897	0	0	0	0	0	0	0	0	0	0	0	0	0	0	0	0	0	0	0	0	0	0	0.773195876	0.193298969	0	0.193298969	0	0	0.386597938	0	0	0	0	0	0	0
F	Pv12.445	9	fall	2012	Cowichan_Bay	0	0	0	25.64102564	0	0	0	3.418803419	0	0	0	0	0	0	0	0	0	0	0	0	0	0	0	0	0	0	0	0	0	0	0	0	0	0	0	0	0	0	0	0	0	0	0	0
F	Pv12.444	9	fall	2012	Cowichan_Bay	0	0	0	0	0	0	0	0	0	0	0	0	0	0	0	0	0	0	0	0	0	0	0	0	0	0	0	0	0	0	0	0	0	0	0	0	0	0	0	0	0	0	0	0
F	Pv12.443	9	fall	2012	Cowichan_Bay	0	0	0	0	0	0	0	0	0	0	0	0	0	0	0	0	0	0	0	0	0	0	0	0	0	0	0	0	0	0	0	0	0	0	0	0	0	0	0	0	0	0	0	0
F	Pv12.442	9	fall	2012	Cowichan_Bay	0	0	0	3.511235955	0	0	6.320224719	1.404494382	0	0	0	0	0	0	0	0	0	0	0	0	0	0	0	0	0	0	0	0	0	0	2.106741573	0	0	0	0	3.792134831	0.842696629	0	0	0	0	0	0	0
F	Pv12.440	9	fall	2012	Cowichan_Bay	0	0	0	0	0	0	0	0	0	0	0	0	0	0	0	0	0	0	0	0	0	0	0	0	0	0	0	0	0	0	0	0	0	0	0	0	0	0	0	0	0	0	0	0
F	Pv12.439	9	fall	2012	Cowichan_Bay	0	0	0	10.0552237	0	2.12641401	0	0	20.23486524	0	0	0	0	0	0	0	0	0	0	0	0	0	0	0	0	0	0	0	0	0	6.033134218	0	1.275848406	0	0	0	0	12.14091914	0	31.04125737	0	0	0	0
F	Pv12.438	9	fall	2012	Cowichan_Bay	0	0	0	93.87755102	0	0	0	0	0	0	0	0	0	0	0	0	0	0	0	0	0	0	0	0	0	0	0	0	0	0	0	0	0	0	0	0	0	0	0	0	0	0	0	0
F	Pv12.436	9	fall	2012	Cowichan_Bay	0	0	0	0	0	0	0	0	0	0	0	0	0	0	0	0	0	0	0	0	0	0	0	0	0	0	0	0	0	0	0	0	0	0	0	0	0	0	0	0	0	0	0	0
F	Pv12.435	9	fall	2012	Cowichan_Bay	0	0	0	0	0	0	0	0	0	0	0	0	0	0	0	0	0	0	0	0	0	0	0	0	0	0	0	0	0	0	0	0	0	0	0	0	0	0	0	0	0	0	0	0
F	Pv12.434	9	fall	2012	Cowichan_Bay	0	0	0	0.046655718	0	0	1.791579576	0	0	0	0	0	0	0	0	0	0	0	0	0	0	0	0	0	0	0	0	0	0	0	0.027993431	0	0	0	0	1.074947745	0	0	0	0	0	0	0	0
M	Pv12.457	9	fall	2012	Cowichan_Bay	0	0	0	0	0	0	0	0	0	0	0	0	0	0	0	0	0	0	0	0	0	0	0	0	0	0	0	0	0	0	30.66502463	0	0	0	0	0	0	0	0	0	0	0	0	0
M	Pv12.455	9	fall	2012	Cowichan_Bay	0	0	0	59.21052632	0	0	0	0	0	0	0	0	0	0	0	0	0	0	0	0	1.913875598	0	0	0	0	0	0	0	0	0	35.52631579	0	0	0	0	0	0	0	0	0	0	0	0	0
M	Pv12.452	9	fall	2012	Cowichan_Bay	0	0	0	0	0	0	0	0	0	0	0	0	0	0	0	0	0	0	0	0	0	0	0	0	0	0	0	0	0	0	0	0	0	0	0	0	0	0	0	0	0	0	4.25	0
M	Pv12.441	9	fall	2012	Cowichan_Bay	0	0	0	5.681818182	0	0	0	5.681818182	0	0	0	0	0	0	0	0	0	0	0	0	0	0	0	0	0	0	0	0	0	0	3.409090909	0	0	0	0	0	3.409090909	0	0	0	0	0	0	0
M	Pv12.437	9	fall	2012	Cowichan_Bay	0	0	0	9.588719154	0	0	90.41128084	0	0	0	0	0	0	0	0	0	0	0	0	0	0	0	0	0	0	0	0	0	0	0	0	0	0	0	0	0	0	0	0	0	0	0	0	0
M	Pv12.433	9	fall	2012	Cowichan_Bay	0	0	0	0	0	0	0	0	0	0	0	0	0	0	0	0	0	0	0	0	0	0	0	0	0	0	0	0	0	0	1.152073733	0.288018433	0	0	0	0.288018433	0.576036866	0	0	0	0	0	0	0
M	Pv12.431	9	fall	2012	Cowichan_Bay	0	0	0	0	0	0	0	0.657894737	0	0	0	0	0	0	0	0	0	0	0	0	0	0	0	0	0	0	0	0	0	0	0	0	0	0	0	0	0.394736842	0	0	0	0	0	1.754385965	0
F	Pv12.590	10	fall	2012	Cowichan_Bay	0	0	0	0.027064907	0.378908704	0.054129815	0.568363056	0	0	0	0	0	0	0	0	0	0	0	0	0	0	0	0	0	0	0	0	0	0	0	0.01014934	0.142090764	0.020298681	0	0	0.213136146	0	0	0	0	0	0	0	0
F	Pv12.589	10	fall	2012	Cowichan_Bay	0	0	0	0	0	0	0	0	0	0	0	0	0	0	0	0	0	0	0	0	0	0	0	0	0	0	0	0	0	0	0	0	0	0	0	0	0	0	0	0	0	0	0	0
F	Pv12.588	10	fall	2012	Cowichan_Bay	0	0	3.225806452	70.96774194	6.451612903	0	0	0	0	0	0	0	0	0	0	0	0	0	0	0	0	3.225806452	0	0	0	0	0	0	0	0	0	0	0	0	0	0	0	0	0	0	0	0	0	0
F	Pv12.587	10	fall	2012	Cowichan_Bay	0	0	0	94.13872667	1.452102255	0	0	0	0	0	0	0	0	0	0	0	0	0	0	0	0	0	0	0	0	0	0	0	0	0	0	0	0	0	0	0	0	0	0	0	0	0	0	0
F	Pv12.579	10	fall	2012	Cowichan_Bay	0	0	0	0	0	0	0	0	0	0	0	0	0	0	0	0	0	0	0	0	0	0	0	0	0	0	0	0	0	0	0	0	0	0	0	0	0	0	0	0	0	0	0	0
F	Pv12.577	10	fall	2012	Cowichan_Bay	0	0	0	0	0	0	0	0	0	0	0	0	0	0	0	0	0	0	0	0	0	0	0	0	0	0	0	0	0	0	0	0	0	0	0	0	0	0	0	0	0	0	0	0
F	Pv12.576	10	fall	2012	Cowichan_Bay	0	0	0	0	2.294235732	0	0	0	0	0	0	0	0	0	0	0	0	0	0	0	0	0	0	0	0	0	0	0	0	0	0	0.8603384	0	0	0	0	0	0	0	0	0	0	0	0
F	Pv12.574	10	fall	2012	Cowichan_Bay	0	0	0	26.10377241	0	0	5.359642221	0	0	0	0	0	0	0	0	0	0	0	0	6.829268293	0	0	0	0	0	0	0	0	0	0	26.10377241	0	0	0	0	5.359642221	0	0	0	0	0	0	0	0
F	Pv12.573	10	fall	2012	Cowichan_Bay	0	0	0	0	0	0	0	0	0	0	0	0	0	0	0	0	0	0	0	0	0	0	0	0	0	0	0	0	0	0	0	0	0	0	0	0	0	0	0	0	0	0	0	0
F	Pv12.567	10	fall	2012	Cowichan_Bay	0	0	0	0	0	0	0	0	0	0	0	0	0	0	0	0	0	0	0	0	0	0	0	0	0	0	0	0	0	0	0	0	0	0	0	0	0	0	0	0	0	0	0	0
F	Pv12.565	10	fall	2012	Cowichan_Bay	0	0	0	0	0	0	0	0	0	0	0	0	0	0	0	0	0	0	0	0	0	0	0	0	0	0	0	0	0	0	0	0	0	0	0	0	0	0	0	0	0	0	0	0
F	Pv12.564	10	fall	2012	Cowichan_Bay	0	0	0	0	0	0	0	0	0	0	0	0	0	0	0	0	0	0	0	0	0	0	0	0	0	0	0	0	0	0	0	0	0	0	0	0	0	0	0	0	0	0	0	0
F	Pv12.562	10	fall	2012	Cowichan_Bay	0	0	0	0	0	0	0	0	0	0	0	0	0	0	0	0	0	0	0	0	0	0	0	0	0	0	0	0	0	0	0	0	0	0	0	0	0	0	0	0	0	0	0	0
M	Pv12.586	10	fall	2012	Cowichan_Bay	0	0	0	0	0.530717006	27.21820074	0	0	0	0	0	0	0	0	0	0	0	0	0	0	0	0	0	0	0	0	0	0	0	0	0	0.199018877	10.20682528	0	0	0	0	0	0	0	0	0	0	0
M	Pv12.585	10	fall	2012	Cowichan_Bay	0	0	0	2.726078824	0.338272555	0	0	0	0	0	0	0	0	0	0	0	0	0	0	0	0	0	0	0	0	0	0	0	0	0	1.022279559	0.126852208	0	0	0	0	0	0	0	0	0	0	0	0
M	Pv12.584	10	fall	2012	Cowichan_Bay	0	0	0	10.03244781	0.203432773	0	0.107069881	0	0	0	0	0	0	0	0	0	0	0	0	3.375068046	0	0	0	0	0	0	0	0	0	0	0	0	0	0	0	0	0	0	0	0	0	0	0	0
M	Pv12.583	10	fall	2012	Cowichan_Bay	0	0	0	0	0	0	0	0	0	0	0	0	0	0	0	0	0	0	0	0	0	0	0	0	0	0	0	0	0	0	0	0	0	0	0	0	0	0	0	0	0	0	0	0
M	Pv12.582	10	fall	2012	Cowichan_Bay	0	0	0	0	100	0	0	0	0	0	0	0	0	0	0	0	0	0	0	0	0	0	0	0	0	0	0	0	0	0	0	0	0	0	0	0	0	0	0	0	0	0	0	0
M	Pv12.581	10	fall	2012	Cowichan_Bay	0	0	0	0	90.04010695	0	3.542780749	6.4171123	0	0	0	0	0	0	0	0	0	0	0	0	0	0	0	0	0	0	0	0	0	0	0	0	0	0	0	0	0	0	0	0	0	0	0	0
M	Pv12.580	10	fall	2012	Cowichan_Bay	0	0	0	0	0	0	0	0	0	0	0	0	0	0	0	0	0	0	0	0	0	0	0	0	0	0	0	0	0	0	0	0	0	0	0	0	0	0	0	0	0	0	0	0
M	Pv12.578	10	fall	2012	Cowichan_Bay	0	0	0	92.23942386	1.058636102	0	0	0	0	0	0	0	0	0	0	0	0	0	0	0	0	0	0	0	0	0	0	0	0	0	0	0	0	0	0	0	0	0	0	0	0	0	0	0
M	Pv12.575	10	fall	2012	Cowichan_Bay	0	0	0	0	0	0	0	0	0	0	0	0	0	0	0	0	0	0	0	0	0	0	0	0	0	0	5.637254902	0	0	0	9.897015189	10.69122011	0	0	0	0	0	0	0	0	0	0	0	0
M	Pv12.572	10	fall	2012	Cowichan_Bay	0	0	0	0	72.72727273	0	0	0	0	0	0	0	0	0	0	0	0	0	0	0	0	0	0	0	0	0	0	0	0	0	0	27.27272727	0	0	0	0	0	0	0	0	0	0	0	0
M	Pv12.571	10	fall	2012	Cowichan_Bay	0	0	0	0	94.94949495	0	0	0	0	0	0	0	0	0	0	0	0	0	0	0	0	0	0	0	0	0	0	0	0	0	0	0	0	0	0	0	0	0	0	0	0	0	0	0
M	Pv12.570	10	fall	2012	Cowichan_Bay	0	0	0	0	0	0	0	0	0	0	0	0	0	0	0	0	0	0	0	0	0	0	0	0	0	0	0	0	0	0	0.191926382	0.239907977	16.6496136	0	0	0	0	0	0	0	0	0	0	0
M	Pv12.569	10	fall	2012	Cowichan_Bay	0	0	0	17.16056187	0.259633861	3.115606334	1.656711304	0	0	0	0	0	0	0	0	0	0	0	0	0	0	0	0	0	0	0	0	0	0	0	17.16056187	0.259633861	3.115606334	0	0	1.656711304	0	0	0	0	0	0	0	0
M	Pv12.566	10	fall	2012	Cowichan_Bay	0	0	0	1.218701787	0.04974293	0.016580977	0.016580977	0	0	0	0	0	0	0	0	0	0	0	0	0	0	30.42505593	0	0	0	0	0	0	0	0	0.45701317	0.018653599	0.006217866	0	0	0.006217866	0	0	0	0	0	0	0	0
M	Pv12.563	10	fall	2012	Cowichan_Bay	0	0	0	0.667447626	0.32037486	3.951289945	0.080093715	0	0	0	0	0	0	0	0	0	0	0	0	2.535211268	0	0	0	0	0	0	0	0	0	0	0.25029286	0.120140573	1.481733729	0	0	0.030035143	0	0	0	0	0	0	0	0
M	Pv12.561	10	fall	2012	Cowichan_Bay	0	0	0	0	0	0	0	0	0	0	0	0	0	0	0	0	0	0	0	0	0	0	0	0	0	3.330411919	0	0	0	0	0	0	0	0	0	0	0	0	0	0	0	0	0	0
F	Pv12.717	11	fall	2012	Cowichan_Bay	0	0	0	0	100	0	0	0	0	0	0	0	0	0	0	0	0	0	0	0	0	0	0	0	0	0	0	0	0	0	0	0	0	0	0	0	0	0	0	0	0	0	0	0
F	Pv12.714	11	fall	2012	Cowichan_Bay	0	0	0	0	98.9010989	0	0	0	0	0	0	0	0	0	0	0	0	0	0	0	0	0	0	0	0	0	0	0	0	0	0	0	0	0	0	0	0	0	0	0	0	0	0	0
M	Pv12.716	11	fall	2012	Cowichan_Bay	0	0	0	0	98.63013699	0	0	0	0	0	0	0	0	0	0	0	0	0	0	0	0	0	0	0	0	0	0	0	0	0	0	0	0	0	0	0	0	0	0	0	0	0	0	0
M	Pv12.715	11	fall	2012	Cowichan_Bay	0	0	0	0	100	0	0	0	0	0	0	0	0	0	0	0	0	0	0	0	0	0	0	0	0	0	0	0	0	0	0	0	0	0	0	0	0	0	0	0	0	0	0	0
M	Pv12.713	11	fall	2012	Cowichan_Bay	0	0	0	0	96.75675675	0	0	0	0	0	0	0	0	0	0	0	0	0	0	0	0	0	0	0	0	0	0	0	0	0	0	0	0	0	0	0	0	0	0	0	0	0	0	0
M	Pv12.712	11	fall	2012	Cowichan_Bay	0	0	0	0	100	0	0	0	0	0	0	0	0	0	0	0	0	0	0	0	0	0	0	0	0	0	0	0	0	0	0	0	0	0	0	0	0	0	0	0	0	0	0	0
F	Pv13.055	4	spring	2013	Cowichan_Bay	0	0	0	0	0	0	0	0	0	0	0	0	0	0	0	0	0	0	0	0	0	0	0	0	0	50	0	0	0	0	10	0	10	0	0	0	0	0	0	0	0	0	0	0
F	Pv13.054	4	spring	2013	Cowichan_Bay	0	0	0	0	0	0	0	0	0	0	0	0	0	0	0	0	0	0	0	0	0	0	0	0	0	0	0	0	0	0	0	0	0	0	0	0	0	0	0	0	0	0	0	0
F	Pv13.053	4	spring	2013	Cowichan_Bay	0	0	0	0	0	0	0	0	0	0	0	0	0	0	0	0	0	0	0	0	0	0	0	0	0	0	0	0	0	0	0	0	0	0	0	0	0	0	0	0	0	0	0	0
F	Pv13.052	4	spring	2013	Cowichan_Bay	0	0	0	0	0	0	0	0	0	0	0	0	0	0	0	0	0	0	0	0	0	0	0	0	0	0	0	0	0	0	0	0	0	0	0	0	0	0	0	0	0	0	0	0
F	Pv13.048	4	spring	2013	Cowichan_Bay	0	0	0	0	0	0	0	0	0	0	0	0	0	0	0	0	0	0	0	0	0	0	0	0	0	0	16.19047619	0	0	0	0	6.428571429	0	0	0	0	0	0	0	0	0	0	0	0
F	Pv13.028	4	spring	2013	Cowichan_Bay	0	0	0	0	0	0	0	0	0	0	0	0	0	0	0	0	0	0	0	0	0	0	0	0	0	0	0	0	0	0	7.039711191	0	45.66787004	0	0	0	47.29241877	0	0	0	0	0	0	0
F	Pv13.027	4	spring	2013	Cowichan_Bay	0	0	0	0	0	0	0	0	0	0	0	0	0	0	0	0	0	0	0	0	0	74.49118046	0	0	0	0	0	0	0	0	0	0	0	0	0	0	25.50881954	0	0	0	0	0	0	0
F	Pv13.024	4	spring	2013	Cowichan_Bay	0	0	0	0	0	0	0	0	0	0	0	0	0	0	0	0	0	0	0	0	0	0	0	0	0	0	0	0	0	0	0	0	0	0	0	0	0	0	0	0	0	0	0	0
F	Pv13.023	4	spring	2013	Cowichan_Bay	0	0	0	0	0	0	0	0	0	0	0	0	0	0	0	0	0	0	0	0	0	97.22222222	0	0	0	0	0	0	0	0	0	0	0	0	0	0	0	0	0	0	0	0	0	0
F	Pv13.021	4	spring	2013	Cowichan_Bay	0	0	0	0	0	0	0	0	0	0	0	0	0	0	0	0	0	0	0	0	0	0	0	0	0	0	0	0	0	0	36.31578947	0	0	0	0	0	0	0	0	0	0	0	0	0
M	Pv13.056	4	spring	2013	Cowichan_Bay	0	0	0	0	0	0	0	0	0	0	0	0	0	0	0	0	0	0	0	0	0	0	11.59600998	0	0	0	0	0	0	0	0	0	0	0	0	0	0	0	0	0	0	0	0	0
F	Pv13.164	5	spring	2013	Cowichan_Bay	0	0	0	0	0	0	0	0	0	0	0	0	0	0	0	0	0	0	0	0	0	0	0	0	0	0	0	0	0	0	0	0	0	0	0	0	0	0	0	0	0	0	0	0
F	Pv13.163	5	spring	2013	Cowichan_Bay	0	0	0	0	0	0	0	0	0	0	0	0	0	0	0	0	0	0	0	0	0	0	0	0	0	0	0	0	0	0	0	0	0	0	0	0	1.119402985	0	0	0	0	0	0	0
F	Pv13.161	5	spring	2013	Cowichan_Bay	0	0	0	0	0	0	0	0	0	0	0	0	0	0	0	0	0	0	0	0	0	0	0	0	3.333333333	0	0	0	0	0	6.666666667	0	0	0	0	0	3.333333333	0	0	0	0	0	0	0
F	Pv13.160	5	spring	2013	Cowichan_Bay	0	0	0	57.77080063	0	23.23390895	1.412872841	0	0	0	0	0	0	0	0	0	0	0	0	0	0	0	0	0	0	0	4.552590267	0	0	0	0	0	0	0	0	0	0	0	0	0	0	0	0	0
F	Pv13.159	5	spring	2013	Cowichan_Bay	0	0	0	0	0	0	0	0	0	0	0	0	0	0	0	0	0	0	0	0	0	0	0	0	0	0	0	0	0	0	27.73998488	0	0	0	0	71.20181406	0	0	0	0	0	0	0	0
F	Pv13.157	5	spring	2013	Cowichan_Bay	0	0	0	0	0	0	0	0	0	0	0	0	0	0	0	0	0	0	0	0	0	0	98.34437086	0	0	0	0	0	0	0	0	0	0	0	0	0	0	0	0	0	0	0	0	0
F	Pv13.155	5	spring	2013	Cowichan_Bay	0	0	0	0	0	0	0	0	0	0	0	0	0	0	0	0	0	0	0	0	0	0	0	0	0	0	0	0	0	0	0	0	0	0	0	0	0	0	0	0	0	0	0	0
F	Pv13.106	5	spring	2013	Cowichan_Bay	0	0	0	0	0	0	0	0	0	0	0	0	0	0	0	0	0	0	0	0	0	0	0	0	0	3.125	0	0	0	0	0	0	0	0	0	0	0	0	0	0	0	0	0	0
F	Pv13.105	5	spring	2013	Cowichan_Bay	0	0	0	0	0	0	0	0	0	0	0	0	0	0	0	0	0	0	0	0	0	0	0	0	0	1.6	0	0	0	0	0	0	0	0	0	0	0	0	0	0	0	0	0	0
F	Pv13.100	5	spring	2013	Cowichan_Bay	0	0	0	0	0	0	0	0	0	0	0	0	0	0	0	0	0	0	0	0	0	0	0	0	0	0	0	0	0	0	0	0	0	0	0	0	0	0	0	0	0	0	0	0
F	Pv13.097	5	spring	2013	Cowichan_Bay	0	0	0	0	0	0	0	0	0	0	0	0	0	0	0	0	0	0	0	0	0	0	0	0	0	0	0	0	0	0	0	0	0	0	0	0	0	0	0	0	0	0	0	0
M	Pv13.165	5	spring	2013	Cowichan_Bay	0	0	0	0	0	0	0	0	0	0	0	0	0	0	0	0	0	0	0	0	0	0	0	0	0	0	0	0	0	0	0	0	0	0	0	0	0	0	0	0	0	0	0	0
M	Pv13.158	5	spring	2013	Cowichan_Bay	0	0	0	0	0	0	0	0	0	0	0	0	0	0	0	0	0	0	0	0	0	0	0	0	0	0	0	0	0	0	0	0	0	0	0	0	0	0	0	0	0	0	0	0
M	Pv13.154	5	spring	2013	Cowichan_Bay	0	0	0	0	0	0	0	0	0	0	0	0	0	0	0	0	0	0	0	0	0	0	0	0	0	0	0	0	0	0	0	0	0	0	0	0	0	0	0	0	0	0	0	0
F	Pv13.246	6	spring	2013	Cowichan_Bay	0	0	0	0	0	0	0	0	0	0	0	0	0	0	0	0	0	0	0	0	0	0	0	0	0	0	0	0	0	0	13.33333333	0	0	0	0	6.666666667	0	0	0	0	0	0	0	0
F	Pv13.243	6	spring	2013	Cowichan_Bay	0	0	0	0	0	0	0	0	0	0	0	0	0	0	0	0	0	0	0	0	0	0	0	0	0	0	0	0	0	0	0	0	0	0	0	0	0	0	0	0	0	0	0	0
F	Pv13.242	6	spring	2013	Cowichan_Bay	0	0	0	0	0	0	0	0	0	0	0	0	0	0	0	0	0	0	0	0	0	0	0	0	0	0	0	0	0	0	0	0	0	0	0	0	0	0	0	0	0	0	0	0
F	Pv13.240	6	spring	2013	Cowichan_Bay	0	0	0	0	0	0	0	0	0	0	0	0	0	0	0	0	0	0	0	0	0	0	0	0	0	0	0	0	0	0	0	0	0	0	0	0	0	0	0	0	0	0	0	0
F	Pv13.239	6	spring	2013	Cowichan_Bay	0	0	0	0	0	0	0	0	0	0	0	0	0	0	0	0	0	0	0	0	0	0	0	0	0	0	0	0	0	0	0	0	0	0	0	0	0	0	0	0	0	0	0	0
F	Pv13.238	6	spring	2013	Cowichan_Bay	0	0	0	0	0	0	0	0	0	0	0	0	0	0	0	0	0	0	0	0	0	0	0	0	0	0	0	0	0	0	0	0	0	0	0	0	0	0	0	0	0	0	0	0
F	Pv13.230	6	spring	2013	Cowichan_Bay	0	0	0	0	0	0	0	0	0	0	0	0	0	0	0	0	0	0	0	0	0	0	0	0	0	0	0	0	0	0	13.04347826	0	4.347826087	0	0	4.347826087	8.695652174	0	0	0	0	0	0	0
F	Pv13.199	6	spring	2013	Cowichan_Bay	0	0	0	0	0	0	0	0	0	0	0	0	0	0	0	0	0	0	0	0	0	0	0	0	0	0	0	0	0	0	0	0	0	0	0	0	0	0	0	0	0	0	0	0
F	Pv13.196	6	spring	2013	Cowichan_Bay	0	0	0	0	0	0	0	0	0	0	0	0	0	0	0	0	0	0	0	0	0	0	0	0	0	0	0	0	0	0	0	0	0	0	0	0	0	0	0	0	0	0	0	0
M	Pv13.244	6	spring	2013	Cowichan_Bay	0	0	0	0	0	0	0	0	0	0	0	0	0	0	0	0	0	0	0	0	0	0	0	0	0	0	0	0	0	0	0	0	0	0	0	0	0	0	0	0	0	0	0	0
M	Pv13.236	6	spring	2013	Cowichan_Bay	0	0	0	0	0	0	0	0	0	0	0	0	0	0	0	0	0	0	0	0	0	0	0	0	0	0	0	0	0	0	0	0	0	0	0	0	74.29305913	0	0	24.16452442	0	0	0	0
M	Pv13.234	6	spring	2013	Cowichan_Bay	0	0	0	0	0	0	0	0	0	0	0	0	0	0	0	0	0	0	0	0	0	0	0	0	0	0	0	0	0	0	0	0	0	0	0	0	0	0	0	0	0	0	0	0
M	Pv13.198	6	spring	2013	Cowichan_Bay	0	0	0	0	0	0	0	0	0	0	0	0	0	0	0	0	0	0	0	0	0	0	0	0	0	0	0	0	0	0	0	0	0	0	0	0	0	0	0	0	0	0	0	0
F	Pv13.267	7	spring	2013	Cowichan_Bay	0	0	0	0	0	0	0	0	0	0	0	0	0	0	0	0	0	0	0	0	0	0	0	0	0	0	0	0	0	0	1.136363636	0	1.136363636	0	0	0	1.136363636	0	0	0	0	0	0	0
F	Pv13.266	7	spring	2013	Cowichan_Bay	0	0	0	0	0	0	0	0	0	0	0	0	0	0	0	0	0	0	0	0	0	0	0	0	0	0	0	0	0	0	0	0	0	0	0	0	15.78947368	0	0	0	0	0	0	0
F	Pv13.264	7	spring	2013	Cowichan_Bay	0	0	0	0	0	0	0	0	0	0	0	0	0	0	0	0	0	0	0	0	0	0	0	0	0	0	0	0	0	0	0	0	0	0	0	0	0	0	0	0	0	0	0	0
F	Pv13.263	7	spring	2013	Cowichan_Bay	0	0	0	0	0	0	0	0	0	0	0	0	0	0	0	0	0	0	0	0	0	0	0	0	0	0	0	0	0	0	0	0	0	0	0	0	0	0	0	0	0	0	0	0
F	Pv13.261	7	spring	2013	Cowichan_Bay	0	0	0	0	0	0	0	0	0	0	0	0	0	0	0	0	0	0	0	0	0	0	0	0	0	0	0	0	0	0	9.090909091	0	0	0	0	0	0	0	0	0	0	0	0	0
F	Pv13.259	7	spring	2013	Cowichan_Bay	0	0	0	0	0	0	0	0	0	0	0	0	0	0	0	0	0	0	0	0	0	0	0	0	0	0	0	0	0	0	1.19047619	0	1.19047619	0	0	0	2.380952381	0	0	0	0	0	0	0
F	Pv13.257	7	spring	2013	Cowichan_Bay	0	0	0	0	0	0	0	0	0	0	0	0	0	0	0	0	0	0	0	0	0	0	0	0	0	0	0	0	0	0	0	0	0	0	0	90.81081081	0	0	0	0	0	0	0	0
F	Pv13.254	7	spring	2013	Cowichan_Bay	0	0	0	0	0	0	0	0	0	0	0	0	0	0	0	0	0	0	0	0	0	0	0	0	0	0	0	0	0	0	0	0	0	0	0	0	0	0	0	0	0	0	0	0
M	Pv13.268	7	spring	2013	Cowichan_Bay	0	0	0	0	0	0	0	0	0	0	0	0	0	0	0	0	0	0	0	0	0	0	0	0	0	0	0	0	0	0	0	0	0	0	0	0	0	0	0	0	0	0	0	0
M	Pv13.265	7	spring	2013	Cowichan_Bay	0	0	0	0	0	0	0	0	0	0	0	0	0	0	0	0	0	0	0	0	0	0	0	0	0	0	0	0	0	0	0	0	0	0	0	0	0	0	0	0	0	0	0	0
M	Pv13.260	7	spring	2013	Cowichan_Bay	0	0	0	0	0	0	0	0	0	0	0	0	0	0	0	0	0	0	0	0	0	0	0	0	0	0	0	0	0	0	2.631578947	0	57.89473684	0	0	0	2.631578947	0	0	0	0	0	0	0
M	Pv13.256	7	spring	2013	Cowichan_Bay	0	0	0	0	0	0	0	0	0	0	0	0	0	0	0	0	0	0	0	0	0	0	0	0	0	0	0	0	0	0	0	0	21.42857143	0	0	0	7.142857143	0	0	0	0	0	0	0
M	Pv13.253	7	spring	2013	Cowichan_Bay	0	0	0	0	0	0	0	0	0	0	0	0	0	0	0	0	0	0	0	0	0	0	0	0	0	0	0	0	0	0	0	0	0	0	0	0	0	0	0	0	0	0	0	0
M	Pv13.251	7	spring	2013	Cowichan_Bay	0	0	0	0	0	0	0	0	0	0	0	0	0	0	0	0	0	0	0	0	0	0	0	0	0	0	0	0	0	0	0	0	0	0	0	0	0	0	0	0	0	0	0	0
M	Pv13.248	7	spring	2013	Cowichan_Bay	0	0	0	0	0	0	0	0	0	0	0	0	0	0	0	0	0	0	0	0	0	0	0	0	0	0	0	0	0	0	1.162790698	0	0	0	0	0	5.813953488	0	0	0	0	0	0	0
F	Pv13.351	8	fall	2013	Cowichan_Bay	0	0	0	0	0	0	0	0.334448161	0	0	0	0	0	0	0	0	0	0	0	0	0	0	0	0	0	0	0	0	0	0	0	0	0	0	0	0	1.003344482	0	0	0	0	0	0	0
F	Pv13.349	8	fall	2013	Cowichan_Bay	0	0	0	0	0	0	0	0	0	0	0	0	0	0	0	0	0	0	0	0	0	0	0	0	0	0	0	0	0	0	0	0	0	0	0	0	0	0	0	0	0	0	0	0
F	Pv13.347	8	fall	2013	Cowichan_Bay	0	0	0	0	0	0	0	0	0	0	0	0	0	0	0	0	0	0	0	0	0	0	0	0	0	0	0	0	0	0	50.95425629	12.72341715	13.96546501	0	0	0	0	0	0	0	0	0	0	0
F	Pv13.346	8	fall	2013	Cowichan_Bay	0	0	0	0	0	0	0	0	0	0	0	0	0	0	0	0	0	0	0	0	0	13.21695761	0	0	0	0	0	0	0	0	0	0	0	0	0	0	0	0	0	0	0	0	0	0
F	Pv13.345	8	fall	2013	Cowichan_Bay	0	0	0	0.287356322	0	0	0	0.862068966	0	1.149425287	0	0	0	0	8.045977011	0	0	0	0	0	0	0	81.6091954	0	0	0	0	0	0	0	0.862068965	0	0	0	0	0	2.586206897	0	0	0	0	0	0	0
F	Pv13.344	8	fall	2013	Cowichan_Bay	0	0	0	0	0	0	0	0	0	0	0	0	0	0	0	0	0	0	0	0	0	0	0	0	0	0	0	0	0	0	0	0	0	0	0	0	0	0	0	0	0	0	0	0
F	Pv13.343	8	fall	2013	Cowichan_Bay	0	0	0	0	0	0	0	0	0	0	0	0	0	0	0	0	0	0	0	0	0	0	0	0	0	0	0	0	0	0	0	0	0	0	0	0	0	0	0	0	0	0	0	0
F	Pv13.342	8	fall	2013	Cowichan_Bay	0	0	0	0	0	0	0	0	0	0	0	0	0	0	0	0	0	0	0	0	0	0	0	0	0	0	0	0	0	0	0	0	0	0	0	0	0	0	0	0	0	0	0	0
F	Pv13.340	8	fall	2013	Cowichan_Bay	0	0	0	0	0	0	0.295857988	0.517751479	0	0	0	0	0	0	0	0	0	0	0	0	0	0	0	0	0	0	0	0	0	0	0	0	0	0	0	0.887573965	1.553254438	0	0	0	0	0	0	0
F	Pv13.339	8	fall	2013	Cowichan_Bay	0	0	0	0	0	3.398058252	35.5987055	61.00323625	0	0	0	0	0	0	0	0	0	0	0	0	0	0	0	0	0	0	0	0	0	0	0	0	0	0	0	0	0	0	0	0	0	0	0	0
F	Pv13.337	8	fall	2013	Cowichan_Bay	0	0	0	0	0	0	0	0	0	0	0	0	0	0	0	0	0	0	0	0	0	0	0	0	0	0	0	0	0	0	0	0	0	0	0	0	0	0	0	0	0	0	0	0
F	Pv13.336	8	fall	2013	Cowichan_Bay	0	0	0	0	0	0	0	0	0	0	0	0	0	0	0	0	0	0	0	0	0	0	0	0	0	0	0	0	0	0	0	0	0	0	0	0	0	0	0	0	0	0	0	0
F	Pv13.335	8	fall	2013	Cowichan_Bay	0	0	0	0.454545455	0	0	1.136363636	2.045454546	0	0	0	0	0	0	0	0	0	0	0	0	0	0	0	0	0	0	0	0	0	0	1.363636364	0	0	0	0	3.409090909	6.136363637	0	0	0	0	0	0	0
F	Pv13.334	8	fall	2013	Cowichan_Bay	0	0	0	0	0	0	0	0	0	0	0	0	0	0	0	0	0	0	0	0	0	0	0	0	0	0	0	0	0	0	0	0	0	0	0	0	0	0	0	0	0	0	0	0
F	Pv13.333	8	fall	2013	Cowichan_Bay	0	0	0	0	0	0	0.364963504	0.364963504	0	0	0	0	0	0	0	0	0	0	0	0	0	0	0	0	0	0	0	0	0	0	0	0	0	0	0	1.094890511	1.094890511	0	0	0	0	0	0	0
M	Pv13.354	8	fall	2013	Cowichan_Bay	0	0	0	0	0	0	0	0	0	0	0	0	0	0	0	0	0	0	0	0	0	0	0	0	0	0	0	0	0	0	81.94221509	0	0	0	0	0	0	0	0	0	0	0	0	0
M	Pv13.350	8	fall	2013	Cowichan_Bay	0	0	0	0	0	0	0	0	0	0	0	0	0	0	0	0	0	0	0	0	0	0	0	0	0	0	0	0	0	0	0	0	0	0	0	0	0	0	0	0	0	0	0	0
M	Pv13.341	8	fall	2013	Cowichan_Bay	0	0	0	0.357142857	0	0	0.714285714	0.714285714	0	0	0	0	0	0	0	0	0	0	0	0	0	0	0	0	0	0	0	0	0	0	1.071428572	0	0	0	0	2.142857143	2.142857143	0	0	0	0	0	0	0
M	Pv13.338	8	fall	2013	Cowichan_Bay	0	0	0	0	0	0	0.416666667	0	0	0	0	0	0	0	0	0	0	0	0	0	0	0	0	0	0	0	0	0	0	0	0	0	0	0	0	1.25	0	0	0	0	0	0	0	0
F	Pv13.476	9	fall	2013	Cowichan_Bay	0	0	0	0	0	5.982905983	17.94871795	11.96581196	0	0	0	0	0	0	0	0	7.692307692	0	0	0	0	0	0	0	0	0	0	0	0	0	0	0	1.709401709	0	0	5.128205129	3.418803418	0	0	0	0	0	0	0
F	Pv13.472	9	fall	2013	Cowichan_Bay	0	0	0	0	0	0	0	0	0	0	0	0	0	0	0	0	0	0	0	0	0	0	0	0	0	0	0	0	0	0	0	0	0	0	0	0	0	0	0	0	0	0	0	0
F	Pv13.468	9	fall	2013	Cowichan_Bay	0	0	0	0	0	0	0	0	0	0	0	0	0	0	0	0	0	0	0	0	0	0	0	0	0	0	0	0	0	0	0	0	0	0	0	0	0	0	0	0	0	0	0	0
F	Pv13.466	9	fall	2013	Cowichan_Bay	0	0	0	0	0	0	0	0	0	0	0	0	0	0	0	0	0	0	0	0	0	0	0	0	0	0	0	0	0	0	0	0	0	0	0	0	0	0	0	0	0	0	0	0
F	Pv13.463	9	fall	2013	Cowichan_Bay	0	0	0	0	0	0	3.831417624	0	0	0	0	0	0	0	0	0	0	0	0	0	0	0	0	0	0	0	0	0	0	0	0	0	0	0	0	1.09469075	0	0	0	0	0	0	0	0
F	Pv13.462	9	fall	2013	Cowichan_Bay	0	0	0	0	0	0	0	0	0	0	0	0	0	0	0	0	0	0	0	0	0	0	0	0	0	0	0	0	0	0	0	0	0	0	0	0	0	0	0	0	0	0	0	0
F	Pv13.460	9	fall	2013	Cowichan_Bay	0	0	0	5.438401776	0	0	15.45196695	17.49496444	0	0	0	0	0	0	0	0	0	0	0	0	0	0	0	0	0	0	0	0	0	0	1.553829079	0	0	0	0	4.4148477	4.998561269	0	0	0	0	0	0	0
F	Pv13.458	9	fall	2013	Cowichan_Bay	0	0	0	2.180685358	0	0	5.815160955	1.453790239	0	0	0	0	0	0	0	0	1.869158879	0	0	0	0	0	0	0	0	0	0	0	0	0	0.62305296	0	0	0	0	1.661474559	0.41536864	0	0	0	0	0	0	0
F	Pv13.457	9	fall	2013	Cowichan_Bay	0	0	0	0	0	0	0	0	0	0	0	0	0	0	0	0	0	0	0	0	0	0	0	0	0	0	0	0	0	0	0	0	0	0	0	0	0	0	0	0	0	0	0	0
F	Pv13.455	9	fall	2013	Cowichan_Bay	0	0	0	0	0	0	0	0	0	0	0	0	0	0	0	0	0	0	0	0	0	0	0	0	0	0	0	0	0	0	0	0	0	0	0	0	0	0	0	0	0	0	0	0
F	Pv13.454	9	fall	2013	Cowichan_Bay	0	0	0	0	0	0	0	0	0	0	0	0	0	0	0	0	0	0	0	0	0	0	0	0	0	0	0	0	0	0	0	0	0	0	0	0	0	0	0	0	0	0	0	0
F	Pv13.452	9	fall	2013	Cowichan_Bay	0	0	0	0	0	0	0	0	0	0	0	0	0	0	0	0	0	0	0	0	0	0	0	0	0	0	0	0	0	0	0	0	0	0	0	0	0	0	0	0	0	0	0	0
M	Pv13.479	9	fall	2013	Cowichan_Bay	0	0	0	0	0	0	95.28301887	2.358490566	0	0	0	0	0	0	0	0	0	0	0	0	0	0	0	0	0	0	0	0	0	0	0	0	0	0	0	0	0	0	0	0	0	0	0	0
M	Pv13.478	9	fall	2013	Cowichan_Bay	0	0	0	98.78172589	0	0	1.218274112	0	0	0	0	0	0	0	0	0	0	0	0	0	0	0	0	0	0	0	0	0	0	0	0	0	0	0	0	0	0	0	0	0	0	0	0	0
M	Pv13.477	9	fall	2013	Cowichan_Bay	0	0	0	0	0	0	0	0	0	0	0	0	0	0	0	0	0	0	0	0	0	0	0	0	0	0	0	0	0	0	0	0	0	0	0	0	0	0	0	0	0	0	0	0
M	Pv13.470	9	fall	2013	Cowichan_Bay	0	0	0	0	5.185185185	0	15.55555556	5.185185185	0	0	0	0	0	0	0	0	6.666666667	0	0	0	0	0	0	0	0	0	0	0	0	0	0	1.481481482	0	0	0	4.444444444	1.481481482	0	0	6.666666667	0	0	0	0
M	Pv13.469	9	fall	2013	Cowichan_Bay	0	0	0	0	0	0	1.590909091	0	0	0	0	0	0	0	0	0	0	0	0	0	0	0	0	0	0	0	0	0	0	0	0	0	0	0	0	0.454545454	0	0	0	0	0	0	0	0
M	Pv13.467	9	fall	2013	Cowichan_Bay	0	0	0	60.57062675	0	0	39.42937325	0	0	0	0	0	0	0	0	0	0	0	0	0	0	0	0	0	0	0	0	0	0	0	0	0	0	0	0	0	0	0	0	0	0	0	0	0
M	Pv13.464	9	fall	2013	Cowichan_Bay	0	0	0	0	0	0	0	0	0	0	0	0	0	0	0	0	0	0	0	0	0	0	0	0	0	0	0	0	0	0	0	0	0	0	0	0	0	0	0	0	0	0	0	0
M	Pv13.461	9	fall	2013	Cowichan_Bay	0	0	0	98.91598916	0	0	1.08401084	0	0	0	0	0	0	0	0	0	0	0	0	0	0	0	0	0	0	0	0	0	0	0	0	0	0	0	0	0	0	0	0	0	0	0	0	0
M	Pv13.459	9	fall	2013	Cowichan_Bay	0	0	0	4.081632653	0	0	19.3877551	2.040816327	0	0	0	0	0	0	0	0	8.163265306	0	0	0	0	0	0	0	0	0	0	0	0	0	4.081632653	0	0	0	0	19.3877551	2.040816327	0	0	0	0	0	0	0
M	Pv13.453	9	fall	2013	Cowichan_Bay	0	0	0	2.5	0	0	20	5	0	0	0	0	0	0	0	0	5	0	0	0	0	0	0	0	0	0	0	0	0	0	2.5	0	0	0	0	20	5	0	0	5	0	0	0	0
F	Pv13.589	10	fall	2013	Cowichan_Bay	0	0	0	0	0	0	0	0	0	0	0	0	0	0	0	0	0	0	0	0	0	0	0	0	0	0	0	0	0	0	0	0	0	0	0	0	0	0	0	0	0	0	0	0
F	Pv13.588	10	fall	2013	Cowichan_Bay	0	0	0	0	57.14285714	4.761904762	14.28571429	0	0	0	0	0	0	0	0	0	0	0	0	0	0	0	0	0	0	0	0	0	0	0	0	0	0	0	0	0	0	0	0	0	0	0	0	0
F	Pv13.587	10	fall	2013	Cowichan_Bay	0	0	0	0	1.303680982	0	0	0	0	0	0	0	0	0	0	0	0	0	0	0	0	0	0	0	0	0	0	0	0	0	0	0	0	0	0	0	0	0	0	0	0	0	0	0
F	Pv13.586	10	fall	2013	Cowichan_Bay	0	0	0	0	0	0	0	0	0	0	0	0	0	0	0	0	0	0	0	0	0	0	0	0	0	0	0	0	0	0	0	0	0	0	0	0	0	0	0	0	0	0	0	0
F	Pv13.584	10	fall	2013	Cowichan_Bay	0	0	0	0	0	0	1.222493888	0	0	0	0	0	0	0	0	0	0	0	0	0	0	0	0	0	0	0	0	0	0	0	0	0	0	0	0	0	0	0	0	0	0	0	0	0
F	Pv13.583	10	fall	2013	Cowichan_Bay	0	0	0	5.263157895	31.57894737	0	15.78947368	0	0	0	0	0	0	0	0	0	0	0	0	0	0	0	0	0	0	0	0	0	0	0	0	0	0	0	0	0	0	0	0	0	0	0	0	0
F	Pv13.581	10	fall	2013	Cowichan_Bay	0	0	0	0	0	0	0	0	0	0	0	0	0	0	0	0	0	0	0	0	0	0	0	0	0	0	0	0	0	0	0	0	0	0	0	0	0	0	0	0	0	0	0	0
F	Pv13.580	10	fall	2013	Cowichan_Bay	0	0	0	0	0	0	100	0	0	0	0	0	0	0	0	0	0	0	0	0	0	0	0	0	0	0	0	0	0	0	0	0	0	0	0	0	0	0	0	0	0	0	0	0
F	Pv13.578	10	fall	2013	Cowichan_Bay	0	0	0	0	29.41176471	0	11.76470588	0	0	0	0	0	0	0	0	0	0	0	0	0	0	0	0	0	0	0	0	0	0	0	0	0	0	0	0	0	0	0	0	0	0	0	0	0
F	Pv13.576	10	fall	2013	Cowichan_Bay	0	0	0	0	5.882352941	0	0	0	0	0	0	0	0	0	0	0	0	0	0	0	0	0	0	0	0	0	0	0	0	0	0	0	0	0	0	0	0	0	0	0	0	0	0	0
F	Pv13.574	10	fall	2013	Cowichan_Bay	0	0	0	2.5	10	2.5	10	0	0	0	0	0	0	0	0	0	0	0	0	0	0	0	0	0	0	0	0	0	0	0	0	0	0	0	0	0	0	0	0	0	0	0	0	0
F	Pv13.566	10	fall	2013	Cowichan_Bay	0	0	0	0	0	0	0	0	0	0	0	0	0	0	0	0	0	0	0	0	0	0	0	0	0	0	0	0	0	0	0	0	0	0	0	0	0	0	0	0	0	0	0	0
M	Pv13.590	10	fall	2013	Cowichan_Bay	0	0	0	0	0	0	0	0	0	0	0	0	0	0	0	0	0	0	0	0	0	0	0	0	0	0	0	0	0	0	0	0	0	0	0	0	0	0	0	0	0	0	0	0
M	Pv13.585	10	fall	2013	Cowichan_Bay	0	0	0	0	85.89211618	0	1.659751037	0	0	0	0	0	0	0	0	0	0	0	0	0	0	0	0	0	0	0	0	0	0	0	0	0	0	0	0	0	0	0	0	0	0	0	0	0
M	Pv13.582	10	fall	2013	Cowichan_Bay	0	0	0	3.571428571	42.85714286	0	7.142857143	0	0	0	0	0	0	0	0	0	0	0	0	0	0	0	0	0	0	0	0	0	0	0	0	0	0	0	0	0	0	0	0	0	0	0	0	0
M	Pv13.575	10	fall	2013	Cowichan_Bay	0	0	0	0	95.39473684	0	1.973684211	0	0	0	0	0	0	0	0	0	0	0	0	0	0	0	0	0	0	0	0	0	0	0	0	0	0	0	0	0	0	0	0	0	0	0	0	0
M	Pv13.572	10	fall	2013	Cowichan_Bay	0	0	0	1.025056948	0	97.26651481	0	0	0	0	0	0	0	0	0	0	0	0	0	0	0	0	0	0	0	0	0	0	0	0	0	0	0	0	0	0	0	0	0	0	0	0	0	0
M	Pv13.569	10	fall	2013	Cowichan_Bay	0	0	0	0	0	0	0	0	0	0	0	0	0	0	0	0	0	0	0	0	0	0	0	0	0	0	0	0	0	0	0	0	0	0	0	0	0	0	0	0	0	0	0	0
M	Pv13.567	10	fall	2013	Cowichan_Bay	0	0	0	11.11111111	42.22222222	8.888888889	6.666666667	0	0	0	0	0	0	0	0	0	0	0	0	0	0	0	0	0	0	0	0	0	0	0	0	0	0	0	0	0	0	0	0	0	0	0	0	0
M	Pv13.564	10	fall	2013	Cowichan_Bay	0	0	0	0	0	0	0	0	0	0	0	0	0	0	0	0	0	0	0	0	0	0	0	0	0	0	0	0	0	0	0	0	0	0	0	0	0	0	0	0	0	0	0	0
M	Pv13.563	10	fall	2013	Cowichan_Bay	0	0	0	1.766784452	28.26855124	67.13780919	1.413427562	0	0	0	0	0	0	0	0	0	0	0	0	0	0	0	0	0	0	0	0	0	0	0	0	0	0	0	0	0	0	0	0	0	0	0	0	0
F	Pv13.643	11	fall	2013	Cowichan_Bay	0	0	0	0	2.597402598	0	0	0	0	0	0	0	0	0	0	0	0	0	0	0	0	0	0	0	0	0	0	0	0	0	0	0.649350649	0	0	0	0	0	0	0	0	0	0	0	0
F	Pv13.639	11	fall	2013	Cowichan_Bay	0	0	0	0	7.272727273	0	0	0	0	0	0	0	0	0	0	0	0	0	0	0	0	0	0	0	0	0	0	0	0	0	0	1.818181818	0	0	0	0	0	0	0	0	0	0	0	0
F	Pv13.638	11	fall	2013	Cowichan_Bay	0	0	2.222222222	0	2.222222222	2.222222222	6.666666666	0	0	0	5.555555556	0	0	0	0	0	0	0	0	0	0	0	0	0	0	0	0	0	0	0	0	0.555555556	0.555555556	0	0.555555556	1.666666667	0	0	0	0	0	0	0	0
F	Pv13.636	11	fall	2013	Cowichan_Bay	0	0	0	0	96.78972713	0	0	0	0	0	0	0	0	0	0	0	0	0	0	0	0	0	0	0	0	0	0	0	0	0	0	0	0	0	0	0	0	0	0	0	0	0	0	0
F	Pv13.634	11	fall	2013	Cowichan_Bay	0	0	0	0	0	0	0	0	0	0	0	0	0	0	0	0	0	0	0	0	0	0	0	0	0	0	0	0	0	0	0	0	0	0	0	0	0	0	0	0	0	0	0	0
F	Pv13.633	11	fall	2013	Cowichan_Bay	0	0	0	0	0	0	0	0	0	0	0	0	0	0	0	0	0	0	0	0	0	0	0	0	0	0	0	0	0	0	0	0	0	0	0	0	0	0	0	0	0	0	0	0
F	Pv13.631	11	fall	2013	Cowichan_Bay	0	0	0	0	0	0	0	0	0	0	0	0	0	0	0	0	0	0	0	0	0	0	0	0	0	0	0	0	0	0	0	0	0	0	0	0	0	0	0	0	0	0	0	0
M	Pv13.645	11	fall	2013	Cowichan_Bay	0	0	0	0	0	0	0	0	0	0	0	0	0	0	0	0	0	0	0	0	0	0	0	0	0	0	0	0	0	0	0	0	0	0	0	0	0	0	0	0	0	0	0	0
M	Pv13.644	11	fall	2013	Cowichan_Bay	0	0	0	0	0	0	0	0	0	0	0	0	0	0	0	0	0	0	0	0	0	0	0	0	0	0	0	0	0	0	0	57.34126984	0	0	0	0	0	0	0	0	0	0	0	0
M	Pv13.642	11	fall	2013	Cowichan_Bay	0	0	0	0	0	0	0	0	0	0	0	0	0	0	0	0	0	0	0	0	0	0	0	0	0	0	0	0	0	0	0	0	0	0	0	0	0	0	0	0	0	0	0	0
M	Pv13.641	11	fall	2013	Cowichan_Bay	0	0	0	0	0	0	0	0	0	0	0	0	0	0	0	0	0	0	0	0	0	0	0	0	0	0	0	0	0	0	0	0	0	0	0	0	0	0	0	0	0	0	0	0
M	Pv13.640	11	fall	2013	Cowichan_Bay	0	0	0	0	0	0	0	0	0	0	0	0	0	0	0	0	0	0	0	0	0	0	0	0	0	0	0	0	0	0	0	0	0	0	0	0	0	0	0	0	0	0	0	0
M	Pv13.635	11	fall	2013	Cowichan_Bay	0	0	0	0	73.04347826	0	0	0	0	0	0	0	0	0	0	0	0	0	0	0	0	0	0	0	0	0	0	0	0	0	0	18.26086957	0	0	0	0	0	0	0	0	0	0	0	0
M	Pv13.632	11	fall	2013	Cowichan_Bay	0	0	0	0	98.83616831	0	0	0	0	0	0	0	0	0	0	0	0	0	0	0	0	0	0	0	0	0	0	0	0	0	0	0	0	0	0	0	0	0	0	0	0	0	0	0
M	Pv13.630	11	fall	2013	Cowichan_Bay	0	0	0	0	0	0	0	0	0	0	0	0	0	0	0	0	0	0	0	0	0	0	0	0	0	0	0	0	0	0	0	0	0	0	0	0	0	0	0	0	0	0	0	0
[truncated: 52 more columns]
